# Supplementary material for: Multi-omics analysis reveals that low cathepsin S expression aggravates sepsis progression and worse prognosis via inducing monocyte polarization
Source: Front Cell Infect Microbiol. 2025 Mar 6;15:1531125. doi: 10.3389/fcimb.2025.1531125 (PMC11922721; doi:10.3389/fcimb.2025.1531125)
Supplement: Supplementary file 3 [file Table1.xlsx]

## Sheet: Supplementary Tab 1
Supplementary table 1 mRNA-specific primers of genes
Gene	Primer	Sequence (5'-3')
GAPDH	FORWARD	GGCAAATTCAACGGCACAGTCAAG
	REVERSE	TCGCTCCTGGAAGATGGTGATGG
IL-1β	FORWARD	CACTACAGGCTCCGAGATGAACAAC
	REVERSE	TGTCGTTGCTTGGTTCTCCTTGTAC
IL-6	FORWARD	CTTCTTGGGACTGATGCTGGTGAC
	REVERSE	TCTGTTGGGAGTGGTATCCTCTGTG
TNFα	FORWARD	CGCTCTTCTGTCTACTGAACTTCGG
	REVERSE	GTGGTTTGTGAGTGTGAGGGTCTG
MCP-1	FORWARD	CACTCACCTGCTGCTACTCATTCAC
	REVERSE	CTTCTTTGGGACACCTGCTGCTG
CTSS	FORWARD	GAAGAAATCTTGTGTCGGATGG
	REVERSE	CACAAGAACCCTGGTATTTCAC

## Sheet: Supplementary Tab 2
Supplementary Tab 1 Monocyte marker genes
gene	p_val	avg_log2FC	pct.1	pct.2	p_val_adj	cluster
LYZ	0	5.42543	0.96	0.124	0	Monocyte
GPX1	0	3.88336	0.645	0.053	0	Monocyte
AIF1	0	3.69683	0.925	0.122	0	Monocyte
LGALS1	0	3.67227	0.982	0.299	0	Monocyte
FCN1	0	3.43975	0.851	0.032	0	Monocyte
CTSS	0	3.29085	0.96	0.257	0	Monocyte
LST1	0	3.28338	0.948	0.118	0	Monocyte
TYROBP	0	3.12042	0.983	0.232	0	Monocyte
VCAN	0	3.04663	0.759	0.013	0	Monocyte
S100A6	0	2.99492	0.993	0.674	0	Monocyte
CSTA	0	2.95457	0.813	0.021	0	Monocyte
FTL	0	2.80612	1	0.987	0	Monocyte
CST3	0	2.74844	0.944	0.134	0	Monocyte
RETN	0	2.68477	0.679	0.056	0	Monocyte
S100A4	0	2.66395	0.989	0.599	0	Monocyte
PSAP	0	2.53022	0.918	0.274	0	Monocyte
S100A9	0	2.50664	0.984	0.365	0	Monocyte
S100A10	0	2.49619	0.924	0.403	0	Monocyte
THBS1	0	2.4614	0.617	0.059	0	Monocyte
SPI1	0	2.45979	0.836	0.071	0	Monocyte
SERPINA1	0	2.42794	0.86	0.059	0	Monocyte
COTL1	0	2.42651	0.975	0.421	0	Monocyte
MAFB	0	2.381	0.643	0.025	0	Monocyte
CTSD	0	2.37045	0.896	0.22	0	Monocyte
S100A12	0	2.35592	0.878	0.108	0	Monocyte
NPC2	0	2.34422	0.857	0.215	0	Monocyte
CEBPB	0	2.33569	0.936	0.326	0	Monocyte
TIMP1	0	2.33203	0.921	0.302	0	Monocyte
C14orf2	0	2.28406	0.626	0.128	0	Monocyte
G0S2	0	2.2775	0.529	0.047	0	Monocyte
TCEB2	0	2.20571	0.613	0.112	0	Monocyte
ALDOA	0	2.20218	0.673	0.18	0	Monocyte
S100A11	0	2.17319	0.918	0.179	0	Monocyte
CTSB	0	2.14425	0.695	0.056	0	Monocyte
TYMP	0	2.13784	0.826	0.18	0	Monocyte
ATP5E	0	2.12855	0.645	0.187	0	Monocyte
MT2A	0	2.12394	0.676	0.4	0	Monocyte
S100A8	0	2.07671	0.966	0.302	0	Monocyte
CD14	0	2.06652	0.598	0.019	0	Monocyte
NEAT1	0	2.03569	0.967	0.717	0	Monocyte
CLEC7A	0	2.02842	0.639	0.027	0	Monocyte
ANXA2	0	2.02202	0.697	0.145	0	Monocyte
CYBB	0	2.01746	0.603	0.035	0	Monocyte
NAMPT	0	2.01342	0.901	0.228	0	Monocyte
TSPO	0	1.99552	0.931	0.372	0	Monocyte
HMOX1	0	1.9696	0.471	0.017	0	Monocyte
GABARAP	0	1.95738	0.623	0.096	0	Monocyte
RAB31	0	1.95644	0.758	0.092	0	Monocyte
PYCARD	0	1.95536	0.673	0.057	0	Monocyte
FCER1G	0	1.93502	0.96	0.218	0	Monocyte
APLP2	0	1.92353	0.731	0.125	0	Monocyte
SAT1	0	1.8949	0.97	0.594	0	Monocyte
LGALS3	0	1.8737	0.678	0.104	0	Monocyte
C10orf54	0	1.86826	0.434	0.023	0	Monocyte
SLC25A37	0	1.85854	0.657	0.124	0	Monocyte
GRN	0	1.8573	0.677	0.069	0	Monocyte
TKT	0	1.85705	0.781	0.232	0	Monocyte
CFP	0	1.85642	0.588	0.024	0	Monocyte
GSTP1	0	1.84834	0.855	0.355	0	Monocyte
CEBPD	0	1.84504	0.652	0.086	0	Monocyte
MAP3K8	0	1.83586	0.815	0.286	0	Monocyte
MS4A6A	0	1.82942	0.54	0.016	0	Monocyte
ASAH1	0	1.81424	0.769	0.191	0	Monocyte
CFD	0	1.80416	0.495	0.009	0	Monocyte
FCGRT	0	1.79208	0.603	0.057	0	Monocyte
RAC1	0	1.77398	0.862	0.37	0	Monocyte
NINJ1	0	1.76655	0.693	0.191	0	Monocyte
CYP1B1	0	1.75215	0.419	0.004	0	Monocyte
VIM	0	1.74627	0.963	0.662	0	Monocyte
BCL2A1	0	1.74105	0.755	0.112	0	Monocyte
GRINA	0	1.72567	0.659	0.073	0	Monocyte
SRGN	0	1.71834	0.977	0.722	0	Monocyte
ATP6V0B	0	1.71126	0.811	0.255	0	Monocyte
CYBA	0	1.70127	0.979	0.69	0	Monocyte
ATP5G2	0	1.69102	0.586	0.16	0	Monocyte
ATP5I	0	1.67534	0.537	0.096	0	Monocyte
ATP5L	0	1.66684	0.619	0.184	0	Monocyte
FTH1	0	1.64654	0.999	0.991	0	Monocyte
SLC43A2	0	1.64493	0.448	0.037	0	Monocyte
H2AFY	0	1.6213	0.73	0.201	0	Monocyte
GLUL	0	1.56662	0.687	0.179	0	Monocyte
FGR	0	1.56437	0.573	0.053	0	Monocyte
STXBP2	0	1.56092	0.819	0.168	0	Monocyte
C4orf48	0	1.55499	0.636	0.156	0	Monocyte
CXCL8	0	1.53795	0.451	0.057	0	Monocyte
BLVRB	0	1.53487	0.513	0.048	0	Monocyte
PLBD1	0	1.52785	0.468	0.023	0	Monocyte
BLOC1S1	0	1.51417	0.769	0.265	0	Monocyte
LGALS2	0	1.50998	0.33	0.003	0	Monocyte
AP2S1	0	1.50102	0.723	0.183	0	Monocyte

## Sheet: Supplementary Tab 3
Supplementary Tab 2 The genes in the antiquewhite4 module
probes	moduleColor	GS.CIBERSORT	p.GS.CIBERSORT	GS.MCP	p.GS.MCP	GS.CIBERSORT	p.GS.CIBERSORT	GS.MCP	p.GS.MCP	MMorangered3	p.MMorangered3	MMantiquewhite4	p.MMantiquewhite4	MMpalevioletred3	p.MMpalevioletred3
FAM174B	antiquewhite4	-0.0265418	0.78215	-0.1005	0.293947	-0.0265418	0.78215	-0.1005	0.293947	-0.0444108	0.643487	-0.265943	0.00478507	-0.0067995	0.943535
SV2B	antiquewhite4	0.112683	0.238995	0.194004	0.0413257	0.112683	0.238995	0.194004	0.0413257	0.0387591	0.6863	0.112892	0.23812	-0.251928	0.00764523
AVEN	antiquewhite4	0.0261322	0.78543	0.125764	0.18843	0.0261322	0.78543	0.125764	0.18843	-0.312971	0.00082442	0.490045	4.78873e-08	-0.111845	0.242528
USP10	antiquewhite4	-0.0712153	0.457633	-0.364561	8.36574e-05	-0.0712153	0.457633	-0.364561	8.36574e-05	-0.0343345	0.720533	-0.42468	3.39287e-06	0.08688	0.36457
HSBP1	antiquewhite4	-0.0928888	0.332214	0.0634772	0.508054	-0.0928888	0.332214	0.0634772	0.508054	-0.00144639	0.987979	-0.0161003	0.866805	0.135049	0.157594
NELL2	antiquewhite4	0.15325	0.108315	0.374432	5.1541e-05	0.15325	0.108315	0.374432	5.1541e-05	-0.130363	0.17265	0.738888	2.10064e-20	-0.432814	2.09277e-06
ZNF598	antiquewhite4	0.0937597	0.327681	0.31605	0.000727104	0.0937597	0.327681	0.31605	0.000727104	-0.204297	0.031494	0.551778	3.45573e-10	-0.290414	0.00198818
ZCCHC14	antiquewhite4	0.0165811	0.862866	0.145849	0.126662	0.0165811	0.862866	0.145849	0.126662	-0.315448	0.000745266	0.407379	9.10192e-06	0.0753415	0.431924
HMOX2	antiquewhite4	0.189138	0.0467985	0.0602352	0.530001	0.189138	0.0467985	0.0602352	0.530001	-0.0798255	0.404944	0.348502	0.000177999	-0.280064	0.0029101
PNMT	antiquewhite4	-0.101843	0.287506	-0.143024	0.134261	-0.101843	0.287506	-0.143024	0.134261	-0.0516325	0.590451	-0.145512	0.127551	0.0466477	0.62685
ZBTB4	antiquewhite4	0.116631	0.222829	0.491103	4.43607e-08	0.116631	0.222829	0.491103	4.43607e-08	-0.224766	0.0177071	0.672018	6.77106e-16	-0.305117	0.00112903
PMP22	antiquewhite4	-0.0497014	0.604437	0.384001	3.17444e-05	-0.0497014	0.604437	0.384001	3.17444e-05	-0.0195725	0.838436	0.281269	0.00278586	-0.0656417	0.493667
SKAP1	antiquewhite4	0.115226	0.228489	0.385944	2.87165e-05	0.115226	0.228489	0.385944	2.87165e-05	-0.136661	0.15265	0.735617	3.75219e-20	-0.567512	8.31698e-11
ARL13B	antiquewhite4	-0.104069	0.277045	0.220835	0.0198521	-0.104069	0.277045	0.220835	0.0198521	-0.273859	0.00363232	0.429476	2.55563e-06	0.204718	0.0311376
SPNS3	antiquewhite4	0.115452	0.227575	0.0434265	0.650865	0.115452	0.227575	0.0434265	0.650865	-0.01047	0.913153	0.188952	0.0470191	-0.342246	0.000236322
KRT38	antiquewhite4	0.00117879	0.990203	-0.0170118	0.85934	0.00117879	0.990203	-0.0170118	0.85934	0.132019	0.167213	-0.156491	0.100965	0.0146407	0.878784
KRT34	antiquewhite4	0.0884072	0.356168	-0.176867	0.0633133	0.0884072	0.356168	-0.176867	0.0633133	0.136427	0.153362	-0.218238	0.021388	-0.017131	0.858365
OR1E1	antiquewhite4	-0.149505	0.11732	-0.223448	0.0184028	-0.149505	0.11732	-0.223448	0.0184028	0.0795399	0.406632	-0.179907	0.0588341	0.175658	0.0651706
COPZ2	antiquewhite4	0.0110632	0.908253	0.353435	0.000141758	0.0110632	0.908253	0.353435	0.000141758	-0.223199	0.0185368	0.515422	7.09954e-09	-0.159728	0.0940201
GRP	antiquewhite4	0.107645	0.260784	-0.0751461	0.433122	0.107645	0.260784	-0.0751461	0.433122	0.109627	0.252056	-0.232909	0.0138936	0.0542111	0.572006
NARS1	antiquewhite4	0.236744	0.0123603	0.479023	1.04672e-07	0.236744	0.0123603	0.479023	1.04672e-07	-0.176062	0.0645446	0.715977	1.0288e-18	-0.238342	0.0117663
VSIG10L	antiquewhite4	-0.1638	0.0858284	-0.128049	0.180465	-0.1638	0.0858284	-0.128049	0.180465	-0.299709	0.00139498	-0.193928	0.0414067	0.504825	1.60557e-08
ZNF285	antiquewhite4	0.121104	0.205468	0.273317	0.00370253	0.121104	0.205468	0.273317	0.00370253	-0.249335	0.0083155	0.590596	8.93744e-12	-0.246993	0.00896461
KRI1	antiquewhite4	0.317926	0.000673104	0.417891	5.03005e-06	0.317926	0.000673104	0.417891	5.03005e-06	-0.161944	0.089489	0.664565	1.82565e-15	-0.452774	6.05587e-07
RPS11	antiquewhite4	0.157188	0.0994357	0.232227	0.0141829	0.157188	0.0994357	0.232227	0.0141829	-0.101631	0.288519	0.578065	3.06537e-11	-0.493983	3.59722e-08
BCAT2	antiquewhite4	0.0362903	0.705328	0.380642	3.76965e-05	0.0362903	0.705328	0.380642	3.76965e-05	-0.107289	0.26237	0.502785	1.87288e-08	-0.275117	0.00347411
ZNF667	antiquewhite4	0.103316	0.280556	0.197018	0.0382114	0.103316	0.280556	0.197018	0.0382114	-0.239791	0.0112493	0.475478	1.33828e-07	-0.201277	0.0341485
MRPL54	antiquewhite4	0.174923	0.0663203	0.082784	0.387701	0.174923	0.0663203	0.082784	0.387701	-0.330316	0.000399193	0.321882	0.000571044	-0.119327	0.212243
ZNF14	antiquewhite4	0.060558	0.527795	0.35988	0.000104686	0.060558	0.527795	0.35988	0.000104686	-0.334675	0.000330407	0.727149	1.62046e-19	-0.235978	0.0126542
ACOX2	antiquewhite4	0.0243295	0.79991	0.417887	5.03114e-06	0.0243295	0.79991	0.417887	5.03114e-06	0.0220995	0.817917	0.118711	0.214632	0.103533	0.279543
LPAR2	antiquewhite4	0.00843001	0.930026	0.103689	0.278813	0.00843001	0.930026	0.103689	0.278813	-0.134665	0.15879	-0.0538274	0.574734	-0.137316	0.150674
MDH1	antiquewhite4	0.204228	0.0315525	0.372873	5.5696e-05	0.204228	0.0315525	0.372873	5.5696e-05	-0.553578	2.94698e-10	0.762725	2.31961e-22	0.0440792	0.645969
CAPN13	antiquewhite4	-0.10597	0.268317	-0.480996	9.1181e-08	-0.10597	0.268317	-0.480996	9.1181e-08	0.115056	0.229183	-0.566119	9.46303e-11	0.183098	0.0544152
MARCO	antiquewhite4	0.147593	0.122138	0.610188	1.16621e-12	0.147593	0.122138	0.610188	1.16621e-12	-0.13687	0.152017	0.159535	0.0944233	0.0729314	0.446839
CXCR4	antiquewhite4	0.149664	0.116926	0.227106	0.0165283	0.149664	0.116926	0.227106	0.0165283	-0.2621	0.00545443	0.532523	1.79109e-09	-0.116624	0.222856
MATN3	antiquewhite4	-0.10555	0.270232	-0.0143862	0.880875	-0.10555	0.270232	-0.0143862	0.880875	0.0677344	0.479965	-0.0526136	0.583401	-0.0261189	0.785537
HAS2	antiquewhite4	-0.0533948	0.577815	-0.0880761	0.357979	-0.0533948	0.577815	-0.0880761	0.357979	0.118103	0.217003	-0.0348395	0.716596	0.0422165	0.659981
MSH6	antiquewhite4	-0.0215804	0.822122	0.329519	0.000413102	-0.0215804	0.822122	0.329519	0.000413102	-0.391387	2.16108e-05	0.671802	6.97122e-16	0.0157787	0.869442
MRPL19	antiquewhite4	0.22325	0.0185093	0.528708	2.45152e-09	0.22325	0.0185093	0.528708	2.45152e-09	-0.368981	6.74777e-05	0.858702	2.00127e-33	-0.156713	0.100476
BANK1	antiquewhite4	0.0216878	0.821252	0.0756422	0.430083	0.0216878	0.821252	0.0756422	0.430083	-0.0809364	0.398417	0.492578	3.98557e-08	-0.177348	0.0625866
NUP35	antiquewhite4	0.130607	0.171842	0.476917	1.21169e-07	0.130607	0.171842	0.476917	1.21169e-07	-0.255403	0.00682215	0.862475	5.09202e-34	-0.22187	0.0192663
CCT7	antiquewhite4	0.111511	0.243945	0.240759	0.0109153	0.111511	0.243945	0.240759	0.0109153	-0.44467	1.01149e-06	0.485889	6.45215e-08	0.161879	0.08962
CCT4	antiquewhite4	0.1344	0.15962	0.482389	8.26783e-08	0.1344	0.15962	0.482389	8.26783e-08	-0.408483	8.56045e-06	0.886247	3.18957e-38	-0.231501	0.014497
FBLN7	antiquewhite4	-0.0486559	0.612071	-0.0351639	0.714071	-0.0486559	0.612071	-0.0351639	0.714071	0.0880027	0.358381	0.0806187	0.400278	-0.0435279	0.650103
MSH2	antiquewhite4	0.0454645	0.635628	0.251754	0.00768879	0.0454645	0.635628	0.251754	0.00768879	-0.336327	0.000307331	0.775458	1.67221e-23	-0.0655497	0.494274
SLC5A6	antiquewhite4	0.213465	0.0244789	0.34691	0.000191417	0.213465	0.0244789	0.34691	0.000191417	-0.530635	2.09316e-09	0.610257	1.15767e-12	0.0612879	0.522823
SLC2A4RG	antiquewhite4	0.00943642	0.921698	0.229973	0.0151771	0.00943642	0.921698	0.229973	0.0151771	-0.238477	0.0117172	0.562969	1.26444e-10	-0.3873	2.67653e-05
CCN5	antiquewhite4	-0.0301328	0.753562	-0.0471229	0.623339	-0.0301328	0.753562	-0.0471229	0.623339	0.249361	0.00830844	-0.100417	0.294347	-0.214965	0.0234688
WFDC6	antiquewhite4	0.080222	0.402607	-0.140127	0.142412	0.080222	0.402607	-0.140127	0.142412	0.101302	0.290087	-0.218919	0.0209756	0.183846	0.05342
SNPH	antiquewhite4	0.0840668	0.380364	0.248448	0.00855621	0.0840668	0.380364	0.248448	0.00855621	0.102928	0.282378	0.407209	9.18797e-06	-0.435577	1.77091e-06
NAA20	antiquewhite4	0.239266	0.0114343	0.56325	1.23228e-10	0.239266	0.0114343	0.56325	1.23228e-10	-0.421658	4.047e-06	0.730098	9.79623e-20	0.112956	0.23785
CCT8	antiquewhite4	0.287493	0.00221708	0.518153	5.72692e-09	0.287493	0.00221708	0.518153	5.72692e-09	-0.34131	0.000246431	0.731665	7.47775e-20	0.0164143	0.864232
MRPS6	antiquewhite4	0.125288	0.190124	0.555283	2.53219e-10	0.125288	0.190124	0.555283	2.53219e-10	-0.197783	0.0374536	0.740254	1.64441e-20	-0.425303	3.2709e-06
SUMO3	antiquewhite4	0.0986588	0.302924	0.157453	0.0988604	0.0986588	0.302924	0.157453	0.0988604	-0.0974828	0.308751	0.156421	0.101118	0.33819	0.000283096
TXNRD2	antiquewhite4	0.238654	0.0116532	0.278853	0.00303997	0.238654	0.0116532	0.278853	0.00303997	-0.0496841	0.604563	0.262374	0.00540414	-0.0271098	0.777607
RAB36	antiquewhite4	-0.0506811	0.597323	-0.367642	7.20414e-05	-0.0506811	0.597323	-0.367642	7.20414e-05	-0.0988237	0.302112	-0.468038	2.22147e-07	0.165444	0.0826856
PNRC2	antiquewhite4	0.00459999	0.961784	0.365811	7.87463e-05	0.00459999	0.961784	0.365811	7.87463e-05	-0.160372	0.092685	0.571566	5.69165e-11	0.0827966	0.387628
KTI12	antiquewhite4	0.139465	0.144327	0.314608	0.000771304	0.139465	0.144327	0.314608	0.000771304	-0.357419	0.000117623	0.654891	6.34705e-15	-0.111082	0.245774
LCK	antiquewhite4	0.166372	0.0809529	0.400234	1.34686e-05	0.166372	0.0809529	0.400234	1.34686e-05	-0.116251	0.224351	0.696186	2.20741e-17	-0.471901	1.71005e-07
AZIN2	antiquewhite4	0.089007	0.352901	0.290891	0.00195288	0.089007	0.352901	0.290891	0.00195288	-0.0986149	0.30314	0.410892	7.48189e-06	-0.158068	0.0975342
PSEN2	antiquewhite4	0.146281	0.125529	0.471282	1.78366e-07	0.146281	0.125529	0.471282	1.78366e-07	-0.12722	0.183326	0.456597	4.73234e-07	-0.236307	0.012527
YTHDF2	antiquewhite4	0.0947402	0.322625	0.331002	0.00038756	0.0947402	0.322625	0.331002	0.00038756	-0.511426	9.68939e-09	0.591399	8.24387e-12	0.325561	0.0004891
RGS8	antiquewhite4	0.0442992	0.644322	0.0820514	0.391929	0.0442992	0.644322	0.0820514	0.391929	-0.134798	0.158374	0.0822166	0.390973	-0.0259465	0.786918
UBIAD1	antiquewhite4	0.132661	0.165139	0.234783	0.0131249	0.132661	0.165139	0.234783	0.0131249	-0.0925354	0.334065	0.424775	3.37388e-06	-0.366919	7.46227e-05
CYP2J2	antiquewhite4	0.0822333	0.390877	0.153986	0.106609	0.0822333	0.390877	0.153986	0.106609	-0.328139	0.000438275	0.640448	3.75629e-14	-0.167855	0.0782458
HMGCS2	antiquewhite4	0.0632823	0.50936	-0.0752356	0.432573	0.0632823	0.50936	-0.0752356	0.432573	0.113792	0.234375	-0.169444	0.0754246	-0.0563017	0.557253
MAN1C1	antiquewhite4	0.284531	0.00247322	0.601849	2.82211e-12	0.284531	0.00247322	0.601849	2.82211e-12	-0.18955	0.0463136	0.808346	7.79228e-27	-0.404633	1.05924e-05
ANXA9	antiquewhite4	0.130896	0.170887	0.162614	0.0881542	0.130896	0.170887	0.162614	0.0881542	-0.265986	0.00477798	-0.038864	0.685495	0.18948	0.0463947
HEATR1	antiquewhite4	0.164035	0.0853728	0.4402	1.33483e-06	0.164035	0.0853728	0.4402	1.33483e-06	-0.295346	0.00164984	0.615834	6.31677e-13	-0.212086	0.02544
EBNA1BP2	antiquewhite4	0.0720549	0.452334	0.429671	2.52609e-06	0.0720549	0.452334	0.429671	2.52609e-06	-0.385116	2.99718e-05	0.73185	7.24247e-20	-0.144526	0.13018
AGMAT	antiquewhite4	0.134112	0.160524	0.161099	0.0911968	0.134112	0.160524	0.161099	0.0911968	-0.330114	0.000402677	0.58984	9.64197e-12	-0.34421	0.000216343
R3HDM2	antiquewhite4	-0.017145	0.85825	0.348201	0.000180465	-0.017145	0.85825	0.348201	0.000180465	-0.0427601	0.655879	0.212802	0.024937	0.00393632	0.967294
OVGP1	antiquewhite4	0.0777705	0.417183	0.196727	0.0385037	0.0777705	0.417183	0.196727	0.0385037	-0.0780082	0.415757	0.487403	5.79048e-08	-0.314933	0.000761111
FCRL3	antiquewhite4	0.0411465	0.668084	0.11891	0.213856	0.0411465	0.668084	0.11891	0.213856	-0.232136	0.0142219	0.367051	7.41457e-05	-0.166312	0.0810639
SPATA1	antiquewhite4	-0.129049	0.177056	-0.334054	0.000339483	-0.129049	0.177056	-0.334054	0.000339483	0.364934	8.21635e-05	-0.541136	8.69023e-10	0.239768	0.0112576
UFC1	antiquewhite4	0.151556	0.112319	-0.12655	0.185664	0.151556	0.112319	-0.12655	0.185664	-0.205622	0.0303856	0.257112	0.006447	0.109661	0.251906
DNAJC11	antiquewhite4	0.410536	7.63273e-06	0.497577	2.76178e-08	0.410536	7.63273e-06	0.497577	2.76178e-08	-0.18476	0.0522249	0.479422	1.01802e-07	-0.362526	9.22621e-05
TSEN15	antiquewhite4	0.0862504	0.368069	0.459991	3.79202e-07	0.0862504	0.368069	0.459991	3.79202e-07	-0.344732	0.000211301	0.777636	1.04814e-23	0.0689463	0.472124
SUCO	antiquewhite4	-0.0227603	0.812571	0.23214	0.0142202	-0.0227603	0.812571	0.23214	0.0142202	-0.337169	0.000296155	0.540732	8.99439e-10	0.111831	0.242587
S100A3	antiquewhite4	-0.178829	0.0603925	0.0802304	0.402558	-0.178829	0.0603925	0.0802304	0.402558	0.0971577	0.310376	0.00613867	0.949015	-0.101452	0.289371
SYT2	antiquewhite4	-0.345824	0.000201106	-0.528801	2.43303e-09	-0.345824	0.000201106	-0.528801	2.43303e-09	0.185915	0.0507449	-0.597201	4.56815e-12	0.44907	7.66877e-07
A1CF	antiquewhite4	0.0867288	0.365408	-0.0806924	0.399845	0.0867288	0.365408	-0.0806924	0.399845	-5.77922e-05	0.99952	-0.140631	0.140967	0.146899	0.123921
MGMT	antiquewhite4	0.290854	0.00195564	0.283532	0.0025654	0.290854	0.00195564	0.283532	0.0025654	-0.296766	0.00156259	0.41482	5.99389e-06	-0.037702	0.694424
ECHS1	antiquewhite4	0.307224	0.00103856	0.607217	1.60246e-12	0.307224	0.00103856	0.607217	1.60246e-12	-0.154692	0.104994	0.675335	4.31482e-16	-0.367871	7.12412e-05
CPT1A	antiquewhite4	0.106693	0.265048	-0.127011	0.184052	0.106693	0.265048	-0.127011	0.184052	-0.107671	0.260666	-0.409398	8.13481e-06	0.0768857	0.422518
PRR34	antiquewhite4	-0.000559462	0.99535	0.166835	0.0800993	-0.000559462	0.99535	0.166835	0.0800993	-0.210206	0.0268016	0.246776	0.00902716	-0.0721371	0.451817
CORO1B	antiquewhite4	0.0270723	0.777908	-0.130962	0.170668	0.0270723	0.777908	-0.130962	0.170668	0.0838401	0.381654	-0.0408315	0.670476	0.00420954	0.965025
VPS51	antiquewhite4	0.328652	0.000428754	0.155793	0.102514	0.328652	0.000428754	0.155793	0.102514	0.151321	0.112883	0.307888	0.00101145	-0.567207	8.5555e-11
RELA	antiquewhite4	-0.0250354	0.794232	0.205932	0.0301307	-0.0250354	0.794232	0.205932	0.0301307	-0.0579713	0.545604	0.00872647	0.927572	0.238376	0.011754
PELI3	antiquewhite4	0.232357	0.0141272	0.371511	5.95818e-05	0.232357	0.0141272	0.371511	5.95818e-05	-0.120278	0.208597	0.0606349	0.52727	-0.0682647	0.476525
SLC29A2	antiquewhite4	0.127282	0.183111	0.0454293	0.63589	0.127282	0.183111	0.0454293	0.63589	-0.0827137	0.388106	0.216771	0.0223002	-0.122826	0.199049
ZBTB16	antiquewhite4	-0.0685241	0.474847	-0.378652	4.16995e-05	-0.0685241	0.474847	-0.378652	4.16995e-05	0.0291496	0.761358	-0.417141	5.25091e-06	0.122592	0.199909
TREH	antiquewhite4	-0.0392487	0.682549	-0.0256328	0.789434	-0.0392487	0.682549	-0.0256328	0.789434	0.128106	0.180269	-0.0859033	0.370007	-0.0605756	0.527675
TMX2	antiquewhite4	0.106556	0.265664	0.27721	0.00322452	0.106556	0.265664	0.27721	0.00322452	-0.252421	0.00752328	0.460237	3.73151e-07	-0.191872	0.0436545
MS4A5	antiquewhite4	0.00542995	0.954895	-0.134672	0.158769	0.00542995	0.954895	-0.134672	0.158769	0.0837348	0.382254	-0.199636	0.0356686	0.182019	0.0558777
BEST1	antiquewhite4	0.0302344	0.752758	0.0737047	0.442022	0.0302344	0.752758	0.0737047	0.442022	-0.203036	0.0325803	-0.238998	0.0115297	0.294898	0.00167823
PLAAT2	antiquewhite4	-0.152332	0.110472	-0.386182	2.83649e-05	-0.152332	0.110472	-0.386182	2.83649e-05	-0.20411	0.0316528	-0.0689821	0.471893	0.154157	0.106218
HPGDS	antiquewhite4	-0.18906	0.0468906	0.153397	0.107972	-0.18906	0.0468906	0.153397	0.107972	-0.0384061	0.689009	0.165153	0.0832358	-0.186418	0.0501118
CAT	antiquewhite4	0.0712131	0.457647	-0.0893683	0.350942	0.0712131	0.457647	-0.0893683	0.350942	0.0559863	0.559467	-0.250075	0.008119	0.00413693	0.965628
ME3	antiquewhite4	0.0859489	0.369752	0.148759	0.119181	0.0859489	0.369752	0.148759	0.119181	-0.0774746	0.418963	0.151287	0.112967	-0.093932	0.326789
GLI1	antiquewhite4	0.0315666	0.742237	0.205247	0.030696	0.0315666	0.742237	0.205247	0.030696	0.0208566	0.827995	0.316787	0.000705442	-0.288933	0.0021014
ZNF84	antiquewhite4	0.165239	0.0830735	0.401198	1.27815e-05	0.165239	0.0830735	0.401198	1.27815e-05	-0.335409	0.000319957	0.862304	5.42208e-34	-0.202848	0.0327455
EIF2B1	antiquewhite4	0.223123	0.0185779	0.409697	7.99982e-06	0.223123	0.0185779	0.409697	7.99982e-06	-0.500603	2.20552e-08	0.679091	2.57146e-16	0.258018	0.00625567
CCT2	antiquewhite4	0.0920637	0.336545	0.403872	1.10444e-05	0.0920637	0.336545	0.403872	1.10444e-05	-0.267259	0.00457328	0.787792	1.10475e-24	-0.33716	0.000296271
MAP3K12	antiquewhite4	0.183866	0.0533934	0.395601	1.72819e-05	0.183866	0.0533934	0.395601	1.72819e-05	-0.252349	0.00754107	0.476196	1.27363e-07	-0.167033	0.0797365
CMKLR1	antiquewhite4	0.253281	0.00731504	0.573094	4.92705e-11	0.253281	0.00731504	0.573094	4.92705e-11	-0.125901	0.187946	0.175315	0.0657056	-0.193591	0.0417685
WBP11	antiquewhite4	0.1536	0.107502	0.525706	3.12987e-09	0.1536	0.107502	0.525706	3.12987e-09	-0.121986	0.20216	0.614034	7.69063e-13	-0.229624	0.0153363
TMEM116	antiquewhite4	0.0629223	0.511776	0.30173	0.0012896	0.0629223	0.511776	0.30173	0.0012896	-0.357857	0.000115218	0.647573	1.58111e-14	-0.208552	0.0280512
CCDC59	antiquewhite4	-0.101013	0.291476	0.167491	0.0789027	-0.101013	0.291476	0.167491	0.0789027	0.00431847	0.964121	0.502669	1.8892e-08	-0.0916818	0.338562
GPRC5D	antiquewhite4	-0.0372059	0.698249	-0.463914	2.92688e-07	-0.0372059	0.698249	-0.463914	2.92688e-07	0.0579888	0.545483	-0.39791	1.52692e-05	0.0749522	0.434314
FGF6	antiquewhite4	-0.0958217	0.317107	0.0545464	0.569628	-0.0958217	0.317107	0.0545464	0.569628	0.251141	0.00784342	0.0030834	0.974378	-0.0411013	0.668427
EPSTI1	antiquewhite4	-0.199242	0.0360424	0.182659	0.0550073	-0.199242	0.0360424	0.182659	0.0550073	0.0245525	0.798115	0.0638991	0.505233	-0.123416	0.196882
BIVM	antiquewhite4	0.0769594	0.422072	0.148736	0.119239	0.0769594	0.422072	0.148736	0.119239	-0.360066	0.000103765	0.597052	4.63836e-12	-0.154505	0.105422
FRY	antiquewhite4	0.11971	0.21077	0.39856	1.47443e-05	0.11971	0.21077	0.39856	1.47443e-05	-0.0688392	0.472814	0.355941	0.000126089	-0.277325	0.00321131
TRPC4	antiquewhite4	0.0328457	0.732181	-0.0690556	0.47142	0.0328457	0.732181	-0.0690556	0.47142	0.211522	0.0258425	-0.233303	0.0137289	0.0144127	0.880657
METRNL	antiquewhite4	-0.199746	0.0355652	0.0831835	0.385407	-0.199746	0.0355652	0.0831835	0.385407	0.0679944	0.478276	-0.119767	0.21055	0.0154913	0.8718
FOS	antiquewhite4	-0.046472	0.62815	0.166552	0.0806211	-0.046472	0.62815	0.166552	0.0806211	-0.0436645	0.649078	-0.0155338	0.87145	0.232184	0.0142013
GSTZ1	antiquewhite4	0.0631668	0.510135	-0.0671386	0.483844	0.0631668	0.510135	-0.0671386	0.483844	0.145405	0.127835	-0.206897	0.0293497	0.206259	0.0298643
THAP10	antiquewhite4	0.176283	0.0642055	0.338034	0.000285059	0.176283	0.0642055	0.338034	0.000285059	-0.0743166	0.438231	0.241826	0.010557	-0.00744184	0.938211
NDN	antiquewhite4	0.139106	0.145374	0.370853	6.15465e-05	0.139106	0.145374	0.370853	6.15465e-05	-0.256812	0.00651155	0.455813	4.97896e-07	0.0668831	0.485513
LCMT2	antiquewhite4	0.18075	0.0576392	0.49592	3.12089e-08	0.18075	0.0576392	0.49592	3.12089e-08	-0.395684	1.72055e-05	0.869877	3.07397e-35	-0.0911219	0.341532
CMC2	antiquewhite4	-0.105218	0.271746	-0.0785243	0.412669	-0.105218	0.271746	-0.0785243	0.412669	0.0301325	0.753564	0.189889	0.0459169	-0.251105	0.00785255
CRISPLD2	antiquewhite4	-0.0654398	0.495	-0.172628	0.0700184	-0.0654398	0.495	-0.172628	0.0700184	-0.120001	0.209653	-0.303617	0.00119771	0.024989	0.794605
DDX28	antiquewhite4	0.315925	0.000730841	0.491093	4.43919e-08	0.315925	0.000730841	0.491093	4.43919e-08	-0.444828	1.00156e-06	0.724586	2.49611e-19	-0.175295	0.0657366
CMTM1	antiquewhite4	-0.201519	0.0339294	-0.443865	1.06362e-06	-0.201519	0.0339294	-0.443865	1.06362e-06	-0.0633636	0.508815	-0.563148	1.24389e-10	0.46123	3.49561e-07
RPS2	antiquewhite4	0.208162	0.028353	0.379795	3.93544e-05	0.208162	0.028353	0.379795	3.93544e-05	-0.54219	7.94346e-10	0.733536	5.40281e-20	-0.124334	0.193544
RAB11FIP3	antiquewhite4	0.0986974	0.302733	0.35268	0.000146819	0.0986974	0.302733	0.35268	0.000146819	-0.0591898	0.537178	0.539852	9.69202e-10	-0.278128	0.00312021
SULT1A2	antiquewhite4	0.290885	0.00195332	0.485906	6.44401e-08	0.290885	0.00195332	0.485906	6.44401e-08	-0.13726	0.150842	0.421417	4.10398e-06	-0.342655	0.000232023
NOB1	antiquewhite4	0.263434	0.00521323	0.509859	1.09346e-08	0.263434	0.00521323	0.509859	1.09346e-08	-0.153733	0.107194	0.799841	6.49016e-26	-0.437018	1.62231e-06
BBS2	antiquewhite4	0.0451017	0.638329	0.40871	8.45264e-06	0.0451017	0.638329	0.40871	8.45264e-06	-0.0575414	0.548593	0.569909	6.65009e-11	-0.446999	8.74015e-07
HSPBP1	antiquewhite4	0.309122	0.000962808	0.542553	7.70049e-10	0.309122	0.000962808	0.542553	7.70049e-10	0.224345	0.0179268	0.531342	1.97479e-09	-0.590246	9.25677e-12
CHST6	antiquewhite4	-0.0653912	0.495321	-0.182144	0.0557076	-0.0653912	0.495321	-0.182144	0.0557076	0.0516037	0.590658	-0.171329	0.072186	0.129556	0.175346
SEPTIN9	antiquewhite4	0.322916	0.00054681	0.621534	3.35902e-13	0.322916	0.00054681	0.621534	3.35902e-13	-0.303255	0.0012149	0.738184	2.38163e-20	-0.291552	0.00190496
MRPS23	antiquewhite4	0.141621	0.138164	0.23414	0.0133844	0.141621	0.138164	0.23414	0.0133844	-0.505012	1.58302e-08	0.603608	2.34723e-12	0.182706	0.0549428
MEOX1	antiquewhite4	0.0972158	0.310085	0.140813	0.140451	0.0972158	0.310085	0.140813	0.140451	-0.150448	0.115001	0.410691	7.56708e-06	-0.24724	0.00889409
RAB5C	antiquewhite4	-0.0246171	0.797596	-0.116815	0.222094	-0.0246171	0.797596	-0.116815	0.222094	0.262861	0.00531565	-0.465487	2.63583e-07	0.237406	0.0121111
CACNA1G	antiquewhite4	-0.0146392	0.878796	-0.198377	0.0368735	-0.0146392	0.878796	-0.198377	0.0368735	0.106613	0.265407	-0.251622	0.00772188	-0.0270195	0.778329
CORO6	antiquewhite4	-0.171067	0.0726284	-0.543365	7.18325e-10	-0.171067	0.0726284	-0.543365	7.18325e-10	0.358896	0.000109691	-0.744851	7.13183e-21	0.219361	0.0207116
PDE6B	antiquewhite4	0.145606	0.127301	0.23632	0.0125223	0.145606	0.127301	0.23632	0.0125223	-0.0584247	0.542462	0.313776	0.000797889	-0.188064	0.0480841
OR3A3	antiquewhite4	-0.132642	0.165202	-0.170844	0.0730077	-0.132642	0.165202	-0.170844	0.0730077	0.285997	0.00234327	-0.351766	0.000153174	-0.221103	0.019699
SNRPD1	antiquewhite4	-0.0241729	0.801171	0.156295	0.101397	-0.0241729	0.801171	0.156295	0.101397	-0.258646	0.00612605	0.481363	8.88667e-08	-0.294275	0.00171853
ZNF324	antiquewhite4	0.0140663	0.883505	-0.00777452	0.935455	0.0140663	0.883505	-0.00777452	0.935455	-0.233813	0.0135181	-0.03121	0.745049	-0.153099	0.108667
ZNF112	antiquewhite4	0.25841	0.0061745	0.339859	0.000262904	0.25841	0.0061745	0.339859	0.000262904	-0.261343	0.00559583	0.605635	1.89551e-12	-0.159159	0.0952137
S1PR5	antiquewhite4	-0.0759317	0.428315	0.270721	0.00405555	-0.0759317	0.428315	0.270721	0.00405555	-0.0726396	0.448664	0.483258	7.77613e-08	-0.191817	0.043715
FIZ1	antiquewhite4	0.133984	0.160926	0.186152	0.0504461	0.133984	0.160926	0.186152	0.0504461	-0.0371816	0.698436	0.0947066	0.322798	-0.00708829	0.941141
TMEM160	antiquewhite4	0.171029	0.0726926	0.0951415	0.320571	0.171029	0.0726926	0.0951415	0.320571	-0.239025	0.0115201	0.346217	0.000197551	-0.170785	0.0731087
ZNF146	antiquewhite4	0.13057	0.171963	0.399636	1.39117e-05	0.13057	0.171963	0.399636	1.39117e-05	-0.356781	0.00012121	0.833226	8.14838e-30	-0.109715	0.251671
CREB3L3	antiquewhite4	0.00193856	0.98389	-0.111374	0.244528	0.00193856	0.98389	-0.111374	0.244528	-0.0152564	0.873728	-0.0748857	0.434722	0.0406242	0.672053
PUM1	antiquewhite4	0.130137	0.173403	0.371401	5.99063e-05	0.130137	0.173403	0.371401	5.99063e-05	-0.423567	3.62122e-06	0.509828	1.09604e-08	0.249089	0.00838166
TSSK6	antiquewhite4	0.0807351	0.399595	-0.171955	0.0711338	0.0807351	0.399595	-0.171955	0.0711338	0.00200189	0.983363	-0.367549	7.2368e-05	0.234755	0.0131361
COX6B1	antiquewhite4	-0.0190214	0.842926	-0.368653	6.85691e-05	-0.0190214	0.842926	-0.368653	6.85691e-05	0.0986749	0.302844	-0.47039	1.89507e-07	0.0832481	0.385037
ZNF571	antiquewhite4	0.106769	0.264706	0.356702	0.000121663	0.106769	0.264706	0.356702	0.000121663	-0.369952	6.43362e-05	0.779427	7.10942e-24	-0.0679636	0.478476
THADA	antiquewhite4	-0.0397819	0.678473	0.162404	0.0885694	-0.0397819	0.678473	0.162404	0.0885694	-0.268842	0.00432969	0.326503	0.000469931	-0.219933	0.0203742
AGAP1	antiquewhite4	0.109721	0.251648	0.339577	0.000266221	0.109721	0.251648	0.339577	0.000266221	-0.305616	0.00110696	0.52211	4.18095e-09	-0.119007	0.213481
FZD5	antiquewhite4	0.0383361	0.689547	0.387742	2.61566e-05	0.0383361	0.689547	0.387742	2.61566e-05	0.0464506	0.628308	0.134907	0.158036	0.0631591	0.510186
MARS2	antiquewhite4	0.264038	0.0051071	0.130561	0.171994	0.264038	0.0051071	0.130561	0.171994	-0.321474	0.000580862	0.507622	1.29804e-08	-0.0446761	0.641504
EPHA4	antiquewhite4	0.0495341	0.605656	0.309518	0.000947636	0.0495341	0.605656	0.309518	0.000947636	-0.172428	0.0703487	0.553911	2.86123e-10	-0.468108	2.21097e-07
STK16	antiquewhite4	-0.0328872	0.731855	-0.436621	1.66204e-06	-0.0328872	0.731855	-0.436621	1.66204e-06	0.247861	0.00871908	-0.654754	6.45739e-15	0.0766253	0.424096
DDX1	antiquewhite4	0.0951761	0.320394	0.306676	0.00106145	0.0951761	0.320394	0.306676	0.00106145	-0.435865	1.74019e-06	0.682257	1.6527e-16	0.0635916	0.507288
B3GALT1	antiquewhite4	0.122629	0.199773	0.0281984	0.768923	0.122629	0.199773	0.0281984	0.768923	0.0133162	0.889677	-0.0466057	0.62716	0.199037	0.0362379
FAM136A	antiquewhite4	0.13474	0.158558	0.398946	1.44404e-05	0.13474	0.158558	0.398946	1.44404e-05	-0.397365	1.57232e-05	0.826318	6.10633e-29	-0.196264	0.0389713
DOLK	antiquewhite4	0.293393	0.00177703	0.601927	2.79916e-12	0.293393	0.00177703	0.601927	2.79916e-12	-0.430031	2.47248e-06	0.680905	1.99745e-16	-0.0180922	0.850508
ALLC	antiquewhite4	-0.0273602	0.775608	-0.137892	0.148952	-0.0273602	0.775608	-0.137892	0.148952	0.124712	0.192183	-0.0453334	0.636603	-0.0758189	0.429003
SALL4	antiquewhite4	0.0986097	0.303165	0.00922263	0.923466	0.0986097	0.303165	0.00922263	0.923466	-0.212622	0.0250625	0.0931031	0.331095	0.0307999	0.748286
PRNP	antiquewhite4	0.19872	0.0365422	0.470793	1.84388e-07	0.19872	0.0365422	0.470793	1.84388e-07	-0.192917	0.0424991	0.679737	2.35076e-16	0.0846996	0.376775
BFSP1	antiquewhite4	-0.0671697	0.483641	0.218621	0.0211555	-0.0671697	0.483641	0.218621	0.0211555	-0.0933449	0.329835	0.490459	4.64778e-08	-0.232311	0.014147
LAMA5	antiquewhite4	-0.101706	0.288161	-0.500583	2.20883e-08	-0.101706	0.288161	-0.500583	2.20883e-08	0.145668	0.127139	-0.528598	2.47368e-09	0.183264	0.0541931
GRIK1	antiquewhite4	-0.0894811	0.350332	0.00100022	0.991687	-0.0894811	0.350332	0.00100022	0.991687	0.0532577	0.578794	-0.0839576	0.380985	0.114807	0.230199
GATD3	antiquewhite4	0.276107	0.00335395	0.435086	1.8245e-06	0.276107	0.00335395	0.435086	1.8245e-06	-0.492178	4.10324e-08	0.579558	2.65393e-11	-0.213942	0.0241539
KRTAP4-1	antiquewhite4	0.122778	0.199223	0.0623114	0.515892	0.122778	0.199223	0.0623114	0.515892	0.0364557	0.704047	-0.0659645	0.49154	0.0706984	0.460912
THAP7	antiquewhite4	0.267031	0.00460938	0.297885	0.00149683	0.267031	0.00460938	0.297885	0.00149683	-0.396919	1.61048e-05	0.625456	2.15875e-13	-0.190986	0.0446526
HPS4	antiquewhite4	0.0522626	0.585918	0.385022	3.01183e-05	0.0522626	0.585918	0.385022	3.01183e-05	-0.410636	7.59011e-06	0.705654	5.25519e-18	-0.0579705	0.545609
MOBP	antiquewhite4	-0.051626	0.590497	0.171209	0.0723873	-0.051626	0.590497	0.171209	0.0723873	0.0800363	0.403701	0.127594	0.182029	-0.129947	0.174034
LRIG1	antiquewhite4	-0.0529096	0.581282	-0.05747	0.549089	-0.0529096	0.581282	-0.05747	0.549089	-0.129845	0.174376	0.481256	8.95374e-08	-0.140514	0.141304
ZBTB11	antiquewhite4	0.0463506	0.629049	0.263991	0.00511538	0.0463506	0.629049	0.263991	0.00511538	-0.317513	0.000684656	0.466866	2.40347e-07	0.143786	0.132177
NR1I2	antiquewhite4	0.057639	0.547913	0.109842	0.251121	0.057639	0.547913	0.109842	0.251121	0.0378412	0.693352	0.154099	0.106349	-0.00163582	0.986405
CXCR6	antiquewhite4	0.0486436	0.612161	0.272204	0.00385038	0.0486436	0.612161	0.272204	0.00385038	-0.195524	0.0397295	0.474812	1.40106e-07	-0.175991	0.0646548
EIF2B5	antiquewhite4	0.264518	0.0050242	0.377947	4.32107e-05	0.264518	0.0050242	0.377947	4.32107e-05	-0.595465	5.45724e-12	0.591702	7.9962e-12	0.121446	0.20418
HERC5	antiquewhite4	-0.139992	0.142802	0.169323	0.0756368	-0.139992	0.142802	0.169323	0.0756368	0.00215855	0.982062	0.177425	0.0624709	-0.202851	0.0327427
ACTA1	antiquewhite4	0.155607	0.10293	0.235553	0.0128199	0.155607	0.10293	0.235553	0.0128199	-0.296851	0.00155749	0.41559	5.7372e-06	-0.0285813	0.765875
KIT	antiquewhite4	0.0301122	0.753725	0.139029	0.145597	0.0301122	0.753725	0.139029	0.145597	-0.0776566	0.417868	0.32746	0.000451168	-0.23287	0.0139102
TACR3	antiquewhite4	0.0883068	0.356716	-0.0302738	0.752446	0.0883068	0.356716	-0.0302738	0.752446	0.0300412	0.754287	-0.135489	0.156234	0.0907633	0.343444
SLC9A7	antiquewhite4	0.344361	0.000214877	0.379946	3.90541e-05	0.344361	0.000214877	0.379946	3.90541e-05	-0.225005	0.0175839	0.252137	0.00759338	-0.283661	0.00255334
PPWD1	antiquewhite4	-0.104429	0.275378	0.216649	0.0223778	-0.104429	0.275378	0.216649	0.0223778	-0.473007	1.58571e-07	0.600675	3.18966e-12	0.242925	0.0101989
APBB3	antiquewhite4	0.116173	0.224663	-0.140961	0.14003	0.116173	0.224663	-0.140961	0.14003	-0.321789	0.000573262	-0.0399311	0.677334	0.0133546	0.889361
CLPTM1L	antiquewhite4	0.0292188	0.760808	-0.229668	0.0153162	0.0292188	0.760808	-0.229668	0.0153162	-0.307856	0.00101276	0.0714082	0.456413	0.305488	0.00111257
TRIM36	antiquewhite4	-0.0706919	0.460953	0.310896	0.000896591	-0.0706919	0.460953	0.310896	0.000896591	-0.346466	0.000195324	0.453725	5.69716e-07	0.0780247	0.415658
CDKL3	antiquewhite4	0.0250116	0.794423	0.125478	0.189445	0.0250116	0.794423	0.125478	0.189445	-0.201936	0.0335537	0.407266	9.15936e-06	-0.000486899	0.995953
MTREX	antiquewhite4	0.0787765	0.411165	0.361464	9.70754e-05	0.0787765	0.411165	0.361464	9.70754e-05	-0.456446	4.77894e-07	0.765411	1.35052e-22	0.12847	0.179024
ZNF300	antiquewhite4	0.0609809	0.524911	0.307202	0.00103948	0.0609809	0.524911	0.307202	0.00103948	-0.295215	0.00165807	0.512694	8.78308e-09	0.0656833	0.493392
GPR174	antiquewhite4	0.208808	0.0278549	0.333423	0.00034895	0.208808	0.0278549	0.333423	0.00034895	-0.36705	7.41468e-05	0.60297	2.50984e-12	-0.269075	0.00429475
LECT2	antiquewhite4	0.0199236	0.835578	-0.152757	0.109469	0.0199236	0.835578	-0.152757	0.109469	0.160933	0.091534	-0.260391	0.00577813	0.104688	0.274184
CSF1R	antiquewhite4	0.328121	0.000438598	0.844292	2.64756e-31	0.328121	0.000438598	0.844292	2.64756e-31	-0.111783	0.242789	0.571927	5.50149e-11	-0.419102	4.69167e-06
COX7C	antiquewhite4	0.0459342	0.632137	0.0132316	0.890374	0.0459342	0.632137	0.0132316	0.890374	-0.187605	0.0486422	0.293209	0.00178946	-0.237172	0.0121988
IRX4	antiquewhite4	0.0604083	0.528818	-0.0521861	0.586468	0.0604083	0.528818	-0.0521861	0.586468	0.101876	0.28735	-0.198878	0.0363899	0.0715973	0.455218
TERT	antiquewhite4	-0.0523424	0.585346	-0.252438	0.00751931	-0.0523424	0.585346	-0.252438	0.00751931	-0.0152843	0.873498	-0.158913	0.0957333	-0.123391	0.196974
TRAF3IP2	antiquewhite4	0.152465	0.110157	0.498833	2.51635e-08	0.152465	0.110157	0.498833	2.51635e-08	-0.405965	9.84313e-06	0.616088	6.14317e-13	-0.0580023	0.545389
PSMB9	antiquewhite4	-0.130182	0.173251	0.158548	0.0965069	-0.130182	0.173251	0.158548	0.0965069	-0.32285	0.000548348	0.123873	0.195216	0.0188658	0.844194
YIPF3	antiquewhite4	-0.0500614	0.601819	-0.247298	0.00887777	-0.0500614	0.601819	-0.247298	0.00887777	0.332389	0.000364988	-0.465611	2.61396e-07	0.118534	0.215321
BMP15	antiquewhite4	0.17141	0.0720486	0.00488097	0.959451	0.17141	0.0720486	0.00488097	0.959451	0.160843	0.0917184	-0.187023	0.0493589	-0.0576023	0.548169
H3C1	antiquewhite4	-0.0961475	0.315457	-0.325119	0.000498335	-0.0961475	0.315457	-0.325119	0.000498335	-0.118769	0.214403	-0.455529	5.07147e-07	0.247251	0.008891
H2BC10	antiquewhite4	-0.0995847	0.298386	-0.546729	5.37421e-10	-0.0995847	0.298386	-0.546729	5.37421e-10	-0.0375614	0.695507	-0.583178	1.86565e-11	0.454702	5.34968e-07
H2BC3	antiquewhite4	-0.177791	0.0619239	-0.583718	1.76934e-11	-0.177791	0.0619239	-0.583718	1.76934e-11	-0.0640018	0.504547	-0.578489	2.94263e-11	0.350422	0.000162978
VARS2	antiquewhite4	0.221898	0.0192511	0.320643	0.000601353	0.221898	0.0192511	0.320643	0.000601353	-0.334307	0.000335761	0.580398	2.44644e-11	-0.309033	0.00096623
TMEM14C	antiquewhite4	0.05907	0.538004	0.15791	0.0978739	0.05907	0.538004	0.15791	0.0978739	-0.0631053	0.510548	0.478637	1.07528e-07	-0.302637	0.00124467
RPP40	antiquewhite4	0.0878289	0.359335	0.389568	2.3778e-05	0.0878289	0.359335	0.389568	2.3778e-05	-0.310145	0.000924082	0.764829	1.51931e-22	-0.184282	0.0528474
SCAF8	antiquewhite4	-0.028184	0.769038	0.299932	0.001383	-0.028184	0.769038	0.299932	0.001383	-0.341356	0.00024593	0.458061	4.30241e-07	0.00466337	0.961257
SLC22A2	antiquewhite4	0.0801595	0.402975	-0.111695	0.243163	0.0801595	0.402975	-0.111695	0.243163	0.0552558	0.564611	-0.309179	0.000960606	0.0553912	0.563656
AGAP3	antiquewhite4	0.201606	0.0338508	0.597385	4.48253e-12	0.201606	0.0338508	0.597385	4.48253e-12	-0.166035	0.0815792	0.587017	1.27772e-11	-0.420393	4.35484e-06
SRRT	antiquewhite4	0.0274734	0.774704	0.282275	0.00268588	0.0274734	0.774704	0.282275	0.00268588	-0.261991	0.00547459	0.398654	1.46692e-05	-0.154552	0.105314
CD36	antiquewhite4	0.321689	0.000575663	0.648211	1.46172e-14	0.321689	0.000575663	0.648211	1.46172e-14	0.0331086	0.73012	0.546598	5.43551e-10	-0.346925	0.000191291
GTF2IRD1	antiquewhite4	0.0731735	0.445327	0.242877	0.0102144	0.0731735	0.445327	0.242877	0.0102144	-0.0159077	0.868384	0.265645	0.00483424	-0.0580933	0.544757
MRPL32	antiquewhite4	0.104594	0.274616	0.205483	0.0305003	0.104594	0.274616	0.205483	0.0305003	-0.446864	8.81497e-07	0.65294	8.11542e-15	-0.206028	0.0300528
PARP12	antiquewhite4	-0.0604225	0.528721	0.297144	0.00154011	-0.0604225	0.528721	0.297144	0.00154011	-0.189106	0.0468363	0.329672	0.000410407	-0.0854822	0.372366
ING3	antiquewhite4	0.12292	0.198702	0.408384	8.60778e-06	0.12292	0.198702	0.408384	8.60778e-06	-0.406854	9.37073e-06	0.308018	0.00100625	0.141732	0.137853
CTHRC1	antiquewhite4	-0.0592094	0.537043	-0.180613	0.0578326	-0.0592094	0.537043	-0.180613	0.0578326	-0.088782	0.354124	0.0297858	0.756311	0.0885449	0.355416
MAK16	antiquewhite4	0.193699	0.0416519	0.516785	6.37952e-09	0.193699	0.0416519	0.516785	6.37952e-09	-0.349222	0.000172225	0.864508	2.39443e-34	-0.222707	0.0188043
GPR34	antiquewhite4	0.25998	0.00585839	0.259713	0.005911	0.25998	0.00585839	0.259713	0.005911	-0.0625927	0.513995	0.155478	0.103218	-0.0706251	0.461379
IDO1	antiquewhite4	-0.236306	0.0125275	0.116061	0.225115	-0.236306	0.0125275	0.116061	0.225115	0.104109	0.276859	-0.0356778	0.710077	-0.0550051	0.566381
TRAM1	antiquewhite4	0.094519	0.323761	0.327303	0.000454185	0.094519	0.323761	0.327303	0.000454185	-0.350125	0.000165224	0.605651	1.89231e-12	0.198328	0.036921
NKRF	antiquewhite4	0.128533	0.178807	0.432962	2.07423e-06	0.128533	0.178807	0.432962	2.07423e-06	-0.435937	1.73264e-06	0.799364	7.28662e-26	-0.265468	0.00486365
KDM4C	antiquewhite4	-0.00627944	0.947848	0.278526	0.00307594	-0.00627944	0.947848	0.278526	0.00307594	-0.282096	0.00270343	0.548486	4.61228e-10	0.26042	0.00577237
DNAJB5	antiquewhite4	-0.0225316	0.81442	0.126233	0.186774	-0.0225316	0.81442	0.126233	0.186774	0.0631032	0.510561	0.0791792	0.40877	-0.0572194	0.550835
TRIM32	antiquewhite4	0.244839	0.00960079	0.435617	1.76667e-06	0.244839	0.00960079	0.435617	1.76667e-06	-0.422009	3.96538e-06	0.748755	3.45883e-21	-0.0969948	0.311191
OBP2A	antiquewhite4	-0.071739	0.454323	0.20182	0.0336579	-0.071739	0.454323	0.20182	0.0336579	0.126581	0.185552	0.0291792	0.761123	-0.163667	0.0860862
TEX10	antiquewhite4	0.251846	0.00766563	0.495231	3.28281e-08	0.251846	0.00766563	0.495231	3.28281e-08	-0.318885	0.00064691	0.788256	9.93925e-25	-0.282488	0.00266513
RPL35	antiquewhite4	0.0769135	0.422351	0.192025	0.043483	0.0769135	0.422351	0.192025	0.043483	-0.360718	0.000100591	0.595659	5.35009e-12	-0.315963	0.000729704
AQP3	antiquewhite4	0.0727059	0.448249	-0.059536	0.534796	0.0727059	0.448249	-0.059536	0.534796	-0.350943	0.000159108	0.468894	2.09692e-07	-0.0476037	0.619796
SLC25A51	antiquewhite4	0.0149485	0.876255	-0.246396	0.0091372	0.0149485	0.876255	-0.246396	0.0091372	0.280957	0.00281758	-0.289729	0.00203984	-0.0700821	0.464839
FAM102A	antiquewhite4	0.189667	0.0461757	0.43432	1.91106e-06	0.189667	0.0461757	0.43432	1.91106e-06	-0.137428	0.150339	0.763283	2.07425e-22	-0.548095	4.77233e-10
ADK	antiquewhite4	0.0391782	0.683089	0.197203	0.0380274	0.0391782	0.683089	0.197203	0.0380274	-0.0659918	0.49136	0.385216	2.98167e-05	-0.300007	0.00137897
F8A1	antiquewhite4	-0.0101601	0.915714	-0.125367	0.189839	-0.0101601	0.915714	-0.125367	0.189839	-0.0127386	0.894434	-0.244675	0.009651	0.164225	0.0850078
CRIP2	antiquewhite4	0.158063	0.097544	0.213787	0.0242587	0.158063	0.097544	0.213787	0.0242587	-0.234067	0.0134139	0.481523	8.78717e-08	-0.153277	0.108251
CHP1	antiquewhite4	0.073984	0.44029	-0.0984723	0.303843	0.073984	0.44029	-0.0984723	0.303843	0.0105352	0.912614	-0.134383	0.159672	0.444514	1.02141e-06
MTHFD2L	antiquewhite4	0.183777	0.0535116	0.183297	0.0541495	0.183777	0.0535116	0.183297	0.0541495	-0.210902	0.0262907	0.356984	0.000120056	0.0437546	0.648402
GPC5	antiquewhite4	0.0554489	0.563249	0.192033	0.0434741	0.0554489	0.563249	0.192033	0.0434741	0.126457	0.185988	0.135138	0.157319	-0.0221196	0.817754
C1orf21	antiquewhite4	0.0103605	0.914057	0.35192	0.000152084	0.0103605	0.914057	0.35192	0.000152084	-0.272016	0.00387587	0.591351	8.28356e-12	-0.0677259	0.48002
FTO	antiquewhite4	0.206652	0.0295469	0.537913	1.14189e-09	0.206652	0.0295469	0.537913	1.14189e-09	-0.0638504	0.505558	0.641449	3.33103e-14	-0.371605	5.93051e-05
TCEAL8	antiquewhite4	0.160771	0.091866	0.366503	7.61468e-05	0.160771	0.091866	0.366503	7.61468e-05	-0.135176	0.157201	0.708021	3.63843e-18	-0.34102	0.000249643
FAAP100	antiquewhite4	0.392487	2.03912e-05	0.402271	1.20555e-05	0.392487	2.03912e-05	0.402271	1.20555e-05	-0.415424	5.79172e-06	0.501804	2.01604e-08	-0.128884	0.177613
KIF21A	antiquewhite4	-0.0178781	0.852256	0.0793506	0.407754	-0.0178781	0.852256	0.0793506	0.407754	-0.370652	6.21589e-05	0.541016	8.77984e-10	-0.0945502	0.323601
FAAH2	antiquewhite4	0.0377082	0.694376	0.293199	0.00179009	0.0377082	0.694376	0.293199	0.00179009	-0.228408	0.0159024	0.75854	5.31241e-22	-0.286437	0.00230544
GTPBP6	antiquewhite4	0.279376	0.00298325	0.483949	7.40528e-08	0.279376	0.00298325	0.483949	7.40528e-08	0.000951222	0.992094	0.605612	1.90015e-12	-0.588107	1.1465e-11
MAGEA11	antiquewhite4	-0.0288203	0.763974	-0.188674	0.0473507	-0.0288203	0.763974	-0.188674	0.0473507	-0.0908525	0.342968	-0.220776	0.0198856	0.173776	0.0681486
CD19	antiquewhite4	0.0517141	0.589863	-0.0391463	0.683333	0.0517141	0.589863	-0.0391463	0.683333	-0.0159835	0.867763	0.29437	0.00171232	-0.284991	0.00243176
MRPL45	antiquewhite4	0.270902	0.00403012	0.551656	3.49296e-10	0.270902	0.00403012	0.551656	3.49296e-10	-0.256611	0.00655503	0.80873	7.06265e-27	-0.483624	7.57764e-08
ZBED2	antiquewhite4	-0.101375	0.289742	-0.0316549	0.741542	-0.101375	0.289742	-0.0316549	0.741542	-0.163415	0.086578	0.313826	0.00079626	-0.00647882	0.946194
TTTY13	antiquewhite4	0.0988028	0.302215	-0.0641977	0.503241	0.0988028	0.302215	-0.0641977	0.503241	0.08066	0.400035	-0.136644	0.152703	0.0187938	0.844782
SEMA4C	antiquewhite4	0.0781051	0.415176	0.346376	0.000196128	0.0781051	0.415176	0.346376	0.000196128	-0.278562	0.00307196	0.489168	5.10153e-08	0.043157	0.652891
POU3F4	antiquewhite4	-0.0543153	0.571266	-0.0285797	0.765888	-0.0543153	0.571266	-0.0285797	0.765888	0.0300174	0.754475	-0.0231551	0.809381	0.00817117	0.93217
RBBP7	antiquewhite4	0.1002	0.295397	0.2722	0.00385085	0.1002	0.295397	0.2722	0.00385085	-0.386655	2.76767e-05	0.773636	2.46162e-23	-0.126295	0.186558
PRDX4	antiquewhite4	0.0459361	0.632123	-0.0139118	0.884775	0.0459361	0.632123	-0.0139118	0.884775	-0.321425	0.000582068	0.325498	0.000490405	-0.0595018	0.535032
ASB11	antiquewhite4	0.0914586	0.339744	-0.0524571	0.584523	0.0914586	0.339744	-0.0524571	0.584523	-0.0134234	0.888794	-0.0373703	0.696981	0.0357396	0.709598
CXCR3	antiquewhite4	0.074976	0.434167	0.27637	0.00332268	0.074976	0.434167	0.27637	0.00332268	-0.099465	0.29897	0.642471	2.94474e-14	-0.345001	0.000208741
XAGE3	antiquewhite4	0.204293	0.0314971	0.269022	0.00430269	0.204293	0.0314971	0.269022	0.00430269	0.000949984	0.992105	0.230108	0.0151158	-0.324264	0.000516658
MORF4L2	antiquewhite4	-0.111653	0.243344	0.282919	0.00262349	-0.111653	0.243344	0.282919	0.00262349	-0.33624	0.000308501	0.431374	2.28178e-06	0.204449	0.0313653
RGN	antiquewhite4	-0.00890502	0.926094	-0.0923991	0.33478	-0.00890502	0.926094	-0.0923991	0.33478	0.0851532	0.374216	-0.16753	0.0788318	0.0453159	0.636734
TBL1Y	antiquewhite4	0.0102983	0.914572	-0.167456	0.0789668	0.0102983	0.914572	-0.167456	0.0789668	-0.0870146	0.363825	-0.517763	5.90617e-09	0.098827	0.302096
MTPAP	antiquewhite4	0.209482	0.0273424	0.370361	6.30555e-05	0.209482	0.0273424	0.370361	6.30555e-05	0.00581456	0.951704	0.407039	9.27542e-06	-0.45481	5.31237e-07
PCNX2	antiquewhite4	0.127092	0.183769	0.141823	0.137596	0.127092	0.183769	0.141823	0.137596	0.0162536	0.865549	0.276985	0.00325059	-0.209887	0.0270393
SERPINC1	antiquewhite4	-0.071981	0.452799	-0.274585	0.00354025	-0.071981	0.452799	-0.274585	0.00354025	-0.143893	0.131888	-0.303031	0.00122561	0.26812	0.00443926
CFH	antiquewhite4	0.0358231	0.708949	0.310461	0.000912429	0.0358231	0.708949	0.310461	0.000912429	-0.259749	0.00590398	0.528859	2.42139e-09	-0.0415575	0.664966
PMVK	antiquewhite4	0.276193	0.00334377	0.324612	0.00050913	0.276193	0.00334377	0.324612	0.00050913	-0.400156	1.35252e-05	0.476782	1.22302e-07	-0.144643	0.129864
MECR	antiquewhite4	0.146259	0.125586	0.22421	0.0179978	0.146259	0.125586	0.22421	0.0179978	-0.208881	0.0277985	0.388443	2.52184e-05	-0.0704486	0.462502
MRPS15	antiquewhite4	0.0249058	0.795274	0.0669644	0.484982	0.0249058	0.795274	0.0669644	0.484982	-0.179484	0.0594423	0.180394	0.0581411	-0.163118	0.0871598
HSPA6	antiquewhite4	0.0933538	0.329789	0.186788	0.0496501	0.0933538	0.329789	0.186788	0.0496501	-0.16486	0.0837912	0.0200706	0.834382	-0.0200011	0.834948
RGS2	antiquewhite4	0.165906	0.0818197	0.49662	2.96401e-08	0.165906	0.0818197	0.49662	2.96401e-08	-0.143592	0.132706	0.50606	1.46207e-08	-0.148903	0.118822
TRIM63	antiquewhite4	-0.156071	0.101896	0.0280279	0.770281	-0.156071	0.101896	0.0280279	0.770281	-0.0166021	0.862694	0.0703722	0.462988	-0.081601	0.394542
CRABP2	antiquewhite4	-0.0870253	0.363765	-0.232902	0.0138967	-0.0870253	0.363765	-0.232902	0.0138967	-0.0509508	0.595372	-0.266739	0.00465603	0.168735	0.0766736
ZZZ3	antiquewhite4	0.21195	0.0255366	0.40191	1.22952e-05	0.21195	0.0255366	0.40191	1.22952e-05	-0.383801	3.20722e-05	0.834861	4.98985e-30	-0.0584589	0.542225
RAB25	antiquewhite4	0.0422644	0.659619	0.045957	0.631968	0.0422644	0.659619	0.045957	0.631968	-0.0657835	0.492732	0.0792972	0.40807	-0.14043	0.141544
WDR77	antiquewhite4	0.245694	0.00934365	0.570975	6.01735e-11	0.245694	0.00934365	0.570975	6.01735e-11	-0.369861	6.46272e-05	0.84231	4.98643e-31	-0.172397	0.0703998
EIF2D	antiquewhite4	0.152027	0.111196	0.232435	0.0140941	0.152027	0.111196	0.232435	0.0140941	0.0611355	0.523859	0.479214	1.03289e-07	-0.524246	3.52184e-09
CMPK1	antiquewhite4	0.102134	0.286126	0.208825	0.0278414	0.102134	0.286126	0.208825	0.0278414	0.0656308	0.493739	0.570907	6.05601e-11	-0.118106	0.216991
FUCA1	antiquewhite4	0.243045	0.0101605	0.534323	1.54249e-09	0.243045	0.0101605	0.534323	1.54249e-09	-0.0868141	0.364935	0.468817	2.1079e-07	-0.180316	0.0582516
S100A5	antiquewhite4	-0.0353719	0.712454	-0.295152	0.00166209	-0.0353719	0.712454	-0.295152	0.00166209	0.167182	0.0794645	-0.521041	4.55374e-09	-0.0589529	0.538812
PLEKHA1	antiquewhite4	0.108177	0.258418	0.386863	2.73794e-05	0.108177	0.258418	0.386863	2.73794e-05	-0.136473	0.153219	0.574963	4.12573e-11	-0.614258	7.50509e-13
HNRNPH3	antiquewhite4	0.0730686	0.445982	0.509973	1.08394e-08	0.0730686	0.445982	0.509973	1.08394e-08	-0.248665	0.00849686	0.714735	1.25656e-18	-0.117538	0.219228
CCAR1	antiquewhite4	0.0699139	0.465914	0.368487	6.91283e-05	0.0699139	0.465914	0.368487	6.91283e-05	-0.27653	0.00330374	0.636317	6.14011e-14	0.189898	0.0459059
ZNF485	antiquewhite4	0.171085	0.0725977	0.428234	2.75132e-06	0.171085	0.0725977	0.428234	2.75132e-06	-0.364804	8.268e-05	0.829471	2.46239e-29	-0.211083	0.0261591
PHYH	antiquewhite4	0.197587	0.0376469	0.457904	4.34665e-07	0.197587	0.0376469	0.457904	4.34665e-07	-0.271196	0.00398878	0.580343	2.45961e-11	-0.314268	0.000782073
KCNK18	antiquewhite4	-0.121134	0.205352	0.0322985	0.736478	-0.121134	0.205352	0.0322985	0.736478	-0.0124375	0.896916	0.0695463	0.468268	-0.0962384	0.314997
MRPL21	antiquewhite4	0.170724	0.0732132	0.291978	0.00187463	0.170724	0.0732132	0.291978	0.00187463	-0.2194	0.0206884	0.402643	1.18135e-05	-0.236293	0.0125324
MSANTD4	antiquewhite4	0.174847	0.0664406	0.549558	4.20009e-10	0.174847	0.0664406	0.549558	4.20009e-10	-0.293803	0.00174958	0.778867	8.02982e-24	0.00606785	0.949603
IFT46	antiquewhite4	0.128941	0.177423	0.294633	0.00169525	0.128941	0.177423	0.294633	0.00169525	-0.476793	1.22213e-07	0.682137	1.68064e-16	0.0655126	0.494519
TMEM61	antiquewhite4	-0.176783	0.0634405	-0.396325	1.66249e-05	-0.176783	0.0634405	-0.396325	1.66249e-05	-0.157032	0.099778	-0.350711	0.000160818	0.364613	8.34452e-05
PLAAT3	antiquewhite4	0.0952771	0.319878	0.158274	0.0970922	0.0952771	0.319878	0.158274	0.0970922	-0.110973	0.246243	0.331942	0.000372114	-0.38658	2.77845e-05
SPRR2D	antiquewhite4	0.0359728	0.707788	0.0268181	0.779939	0.0359728	0.707788	0.0268181	0.779939	0.0334997	0.727056	-0.104185	0.276509	0.0219669	0.818991
PRR5L	antiquewhite4	-0.114268	0.232409	0.408754	8.43223e-06	-0.114268	0.232409	0.408754	8.43223e-06	-0.103067	0.281724	0.46191	3.34222e-07	-0.187742	0.0484754
LGALS9	antiquewhite4	0.16923	0.0758002	0.115086	0.229063	0.16923	0.0758002	0.115086	0.229063	-0.00998942	0.917125	-0.141957	0.137221	0.12056	0.207523
SRSF11	antiquewhite4	-0.01206	0.900028	0.233158	0.0137894	-0.01206	0.900028	0.233158	0.0137894	-0.436455	1.6789e-06	0.5773	3.29909e-11	0.253812	0.00718871
SLC26A10	antiquewhite4	-0.145453	0.127708	0.0914203	0.339947	-0.145453	0.127708	0.0914203	0.339947	0.253543	0.00725247	-0.14386	0.131978	-0.108132	0.258621
A2M	antiquewhite4	-0.149378	0.117637	-0.260576	0.00574217	-0.149378	0.117637	-0.260576	0.00574217	-0.139204	0.145086	-0.016365	0.864636	0.174388	0.0671685
LAG3	antiquewhite4	-0.107465	0.261585	0.147042	0.123553	-0.107465	0.261585	0.147042	0.123553	-0.119069	0.213241	0.409419	8.1253e-06	-0.193544	0.0418188
LETMD1	antiquewhite4	0.177162	0.0628662	0.383715	3.22156e-05	0.177162	0.0628662	0.383715	3.22156e-05	-0.383627	3.236e-05	0.649509	1.245e-14	-0.150896	0.11391
SNRPF	antiquewhite4	0.149262	0.117925	0.361269	9.79841e-05	0.149262	0.117925	0.361269	9.79841e-05	-0.35801	0.000114385	0.688677	6.62653e-17	-0.268015	0.00445553
FGF23	antiquewhite4	0.107584	0.261056	0.156548	0.100839	0.107584	0.261056	0.156548	0.100839	0.0374389	0.696451	-0.031277	0.74452	0.0515689	0.590909
SUCLA2	antiquewhite4	-0.0213998	0.823587	0.32453	0.000510893	-0.0213998	0.823587	0.32453	0.000510893	-0.354127	0.000137257	0.522215	4.14593e-09	0.328235	0.000436475
MIPEP	antiquewhite4	0.139179	0.14516	0.322258	0.000562124	0.139179	0.14516	0.322258	0.000562124	-0.382742	3.38645e-05	0.688145	7.15379e-17	-0.0535754	0.576528
IL25	antiquewhite4	-0.00857339	0.928839	0.0475969	0.619846	-0.00857339	0.928839	0.0475969	0.619846	0.0364975	0.703723	0.00988475	0.91799	0.0194193	0.839684
MTHFD1	antiquewhite4	-0.0143979	0.880779	0.16837	0.0773216	-0.0143979	0.880779	0.16837	0.0773216	-0.222711	0.0188022	0.5743	4.39447e-11	-0.173083	0.0692723
JDP2	antiquewhite4	0.0268297	0.779847	-0.240366	0.01105	0.0268297	0.779847	-0.240366	0.01105	-0.177708	0.0620472	-0.366755	7.52196e-05	0.311969	0.000858583
GZMB	antiquewhite4	-0.132825	0.164614	0.286182	0.0023273	-0.132825	0.164614	0.286182	0.0023273	-0.0642853	0.502657	0.357664	0.000116273	-0.177665	0.062111
HDC	antiquewhite4	-0.093169	0.330751	0.283506	0.00256786	-0.093169	0.330751	0.283506	0.00256786	0.081144	0.397205	0.228833	0.0157025	-0.254849	0.006948
LYSMD4	antiquewhite4	0.0996188	0.29822	0.173219	0.0690517	0.0996188	0.29822	0.173219	0.0690517	-0.36914	6.69529e-05	0.443301	1.10163e-06	-0.125019	0.191084
CPLX3	antiquewhite4	-0.207739	0.0286827	-0.241957	0.0105141	-0.207739	0.0286827	-0.241957	0.0105141	0.02754	0.774172	-0.283866	0.00253427	0.0416262	0.664446
BAHD1	antiquewhite4	0.172011	0.0710411	0.563651	1.18784e-10	0.172011	0.0710411	0.563651	1.18784e-10	-0.316491	0.000714057	0.834368	5.78867e-30	-0.297821	0.00150051
EXTL2	antiquewhite4	0.229451	0.0154157	0.100402	0.294417	0.229451	0.0154157	0.100402	0.294417	-0.299045	0.0014313	0.538814	1.05827e-09	-0.0772832	0.420117
CAMK2N1	antiquewhite4	0.16889	0.0763988	0.3967	1.62951e-05	0.16889	0.0763988	0.3967	1.62951e-05	-0.263026	0.00528604	0.640889	3.56278e-14	-0.180215	0.0583955
UQCRC2	antiquewhite4	0.0500375	0.601992	0.302083	0.00127192	0.0500375	0.601992	0.302083	0.00127192	-0.398889	1.44844e-05	0.551843	3.43582e-10	-0.138487	0.147191
DPEP2	antiquewhite4	0.114528	0.231342	-0.0786312	0.412031	0.114528	0.231342	-0.0786312	0.412031	-0.110241	0.249392	0.000969466	0.991943	-0.262795	0.0053275
NUTF2	antiquewhite4	0.0393947	0.681432	-0.132892	0.164399	0.0393947	0.681432	-0.132892	0.164399	0.184842	0.0521176	-0.210494	0.0265896	-0.162595	0.0881907
LRRC36	antiquewhite4	0.218225	0.0213958	0.395805	1.70944e-05	0.218225	0.0213958	0.395805	1.70944e-05	-0.0197311	0.837145	0.509525	1.1219e-08	-0.294904	0.00167785
HS3ST2	antiquewhite4	0.0214886	0.822867	0.0229692	0.810883	0.0214886	0.822867	0.0229692	0.810883	-0.0222285	0.816873	-0.0702076	0.464038	-0.0032561	0.972943
ZG16B	antiquewhite4	0.0397733	0.678538	0.250342	0.00804925	0.0397733	0.678538	0.250342	0.00804925	-0.0483624	0.614222	0.0687898	0.473132	-0.0233119	0.808115
CES5A	antiquewhite4	0.0259872	0.786592	-0.093599	0.328514	0.0259872	0.786592	-0.093599	0.328514	0.0076511	0.936477	-0.0707608	0.460516	0.0163046	0.865131
BCL7C	antiquewhite4	0.0255251	0.790299	-0.0778876	0.41648	0.0255251	0.790299	-0.0778876	0.41648	-0.247305	0.00887575	0.202098	0.0334095	0.0401203	0.675891
DNAJA3	antiquewhite4	0.185525	0.0512402	0.446251	9.16096e-07	0.185525	0.0512402	0.446251	9.16096e-07	-0.32908	0.000420962	0.771234	4.07673e-23	-0.114281	0.232354
RASD1	antiquewhite4	-0.0371873	0.698392	0.221488	0.0194808	-0.0371873	0.698392	0.221488	0.0194808	-0.0989926	0.301283	0.185406	0.0513926	-0.0544857	0.570058
PTGES3L-AARSD1	antiquewhite4	0.149085	0.118367	0.349079	0.000173359	0.149085	0.118367	0.349079	0.000173359	-0.528748	2.44355e-09	0.714561	1.29218e-18	-0.17278	0.0697683
EIF4E	antiquewhite4	-0.0923899	0.334828	-0.047469	0.620787	-0.0923899	0.334828	-0.047469	0.620787	-0.101277	0.29021	0.222515	0.0189095	0.338867	0.000274744
ASGR1	antiquewhite4	0.378653	4.16989e-05	0.809	6.59133e-27	0.378653	4.16989e-05	0.809	6.59133e-27	0.0469411	0.624681	0.520386	4.79773e-09	-0.537848	1.14808e-09
PPP1R13L	antiquewhite4	0.131181	0.16995	0.383802	3.20705e-05	0.131181	0.16995	0.383802	3.20705e-05	-0.142625	0.135362	0.519386	5.19448e-09	-0.346372	0.000196161
VASP	antiquewhite4	-0.196492	0.0387406	-0.220683	0.0199391	-0.196492	0.0387406	-0.220683	0.0199391	-0.16331	0.0867827	-0.408664	8.47444e-06	0.135995	0.154678
RPS19	antiquewhite4	0.181256	0.056932	0.175118	0.0660132	0.181256	0.056932	0.175118	0.0660132	-0.533317	1.67698e-09	0.534649	1.50113e-09	-0.133122	0.163661
ICAM5	antiquewhite4	-0.218078	0.0214861	-0.183771	0.0535191	-0.218078	0.0214861	-0.183771	0.0535191	-0.0504116	0.599277	-0.431261	2.29719e-06	0.459516	3.91217e-07
KLF2	antiquewhite4	-0.0699911	0.46542	0.279194	0.00300289	-0.0699911	0.46542	0.279194	0.00300289	-0.312546	0.00083877	0.332272	0.000366843	0.0307441	0.748727
TIMM44	antiquewhite4	0.233133	0.0137999	0.194086	0.041238	0.233133	0.0137999	0.194086	0.041238	-0.349834	0.000167451	0.492677	3.95678e-08	0.00921382	0.923539
DNASE2	antiquewhite4	0.25273	0.007448	0.316077	0.000726304	0.25273	0.007448	0.316077	0.000726304	-0.0792642	0.408266	0.208628	0.0279929	-0.200754	0.0346272
TEAD2	antiquewhite4	0.0760258	0.427741	0.24646	0.00911854	0.0760258	0.427741	0.24646	0.00911854	0.0889647	0.353131	0.0961791	0.315297	-0.161285	0.0908172
URI1	antiquewhite4	0.139405	0.144501	0.289138	0.0020854	0.139405	0.144501	0.289138	0.0020854	-0.424719	3.38507e-06	0.653929	7.16621e-15	-0.334204	0.000337276
GUCA2A	antiquewhite4	0.0819138	0.392726	0.142408	0.135964	0.0819138	0.392726	0.142408	0.135964	0.222509	0.0189126	0.0170185	0.859285	-0.116822	0.222065
CD320	antiquewhite4	0.0194942	0.839074	-0.158931	0.0956942	0.0194942	0.839074	-0.158931	0.0956942	-0.0222194	0.816946	0.259981	0.00585812	-0.231649	0.0144325
SLC39A10	antiquewhite4	0.129609	0.175168	0.447531	8.45246e-07	0.129609	0.175168	0.447531	8.45246e-07	-0.413635	6.41069e-06	0.782565	3.57016e-24	-0.155723	0.102671
WNT6	antiquewhite4	0.279528	0.00296694	0.589967	9.52022e-12	0.279528	0.00296694	0.589967	9.52022e-12	0.00440228	0.963425	0.450999	6.78385e-07	-0.302825	0.00123555
CNNM4	antiquewhite4	0.0917783	0.338051	0.553374	3.00073e-10	0.0917783	0.338051	0.553374	3.00073e-10	-0.232072	0.0142496	0.686096	9.5958e-17	-0.225637	0.0172603
PRDX1	antiquewhite4	0.229628	0.0153344	0.512232	9.10345e-09	0.229628	0.0153344	0.512232	9.10345e-09	-0.135041	0.15762	0.57422	4.42785e-11	-0.186445	0.0500772
CEBPZ	antiquewhite4	0.0244473	0.798962	0.206031	0.0300499	0.0244473	0.798962	0.206031	0.0300499	-0.314671	0.000769309	0.555561	2.47034e-10	0.138483	0.1472
SP110	antiquewhite4	-0.170484	0.0736234	0.176667	0.0636181	-0.170484	0.0736234	0.176667	0.0636181	-0.16407	0.0853053	0.0773161	0.419918	0.119944	0.209873
BAZ2B	antiquewhite4	-0.0428159	0.655458	0.288774	0.00211389	-0.0428159	0.655458	0.288774	0.00211389	-0.269221	0.00427307	0.448435	7.98307e-07	0.159906	0.0936498
RTKN	antiquewhite4	-0.0181992	0.849634	0.0369379	0.700318	-0.0181992	0.849634	0.0369379	0.700318	-0.0475209	0.620406	0.175911	0.0647777	-0.0616634	0.520274
GCFC2	antiquewhite4	0.179647	0.0592064	0.47201	1.69736e-07	0.179647	0.0592064	0.47201	1.69736e-07	-0.407287	9.14866e-06	0.886897	2.37606e-38	-0.31446	0.000775964
COLEC11	antiquewhite4	0.0470703	0.623728	0.193267	0.0421184	0.0470703	0.623728	0.193267	0.0421184	-0.0971853	0.310237	0.306416	0.00107245	-0.162665	0.0880526
TIGD1	antiquewhite4	0.112944	0.237902	0.0161823	0.866133	0.112944	0.237902	0.0161823	0.866133	-0.348152	0.000180875	0.205605	0.0303994	-0.0633071	0.509193
ORMDL1	antiquewhite4	0.148289	0.120366	0.334456	0.00033358	0.148289	0.120366	0.334456	0.00033358	-0.622306	3.08031e-13	0.722227	3.69901e-19	0.14936	0.117682
LBH	antiquewhite4	0.111558	0.243748	0.127275	0.183133	0.111558	0.243748	0.127275	0.183133	0.276158	0.00334793	0.381481	3.612e-05	-0.494027	3.58569e-08
EDAR	antiquewhite4	0.0952743	0.319892	0.249344	0.00831303	0.0952743	0.319892	0.249344	0.00831303	-0.167432	0.0790102	0.528798	2.43366e-09	-0.0979171	0.306591
ZFP64	antiquewhite4	0.0844182	0.378369	0.345106	0.000207754	0.0844182	0.378369	0.345106	0.000207754	-0.404681	1.05648e-05	0.604469	2.14399e-12	-0.116905	0.221739
SPEN	antiquewhite4	-0.0628942	0.511965	0.297438	0.00152281	-0.0628942	0.511965	0.297438	0.00152281	-0.177258	0.0627215	0.073758	0.441691	0.0642301	0.503025
TASP1	antiquewhite4	0.161368	0.0906508	0.471164	1.79805e-07	0.161368	0.0906508	0.471164	1.79805e-07	-0.493213	3.80535e-08	0.80343	2.68699e-26	-0.00919333	0.923709
ACSS1	antiquewhite4	0.00781128	0.93515	0.0848239	0.376073	0.00781128	0.93515	0.0848239	0.376073	-0.37787	4.338e-05	0.520513	4.74915e-09	-0.198214	0.0370314
RPS24	antiquewhite4	0.0899301	0.34791	0.0875	0.361144	0.0899301	0.34791	0.0875	0.361144	-0.222417	0.0189635	0.416077	5.5801e-06	-0.283207	0.00259612
TRIT1	antiquewhite4	0.279409	0.00297976	0.662467	2.40158e-15	0.279409	0.00297976	0.662467	2.40158e-15	-0.276389	0.00332045	0.815028	1.36624e-27	-0.327372	0.000452862
RPS21	antiquewhite4	0.14395	0.131734	0.201324	0.0341065	0.14395	0.131734	0.201324	0.0341065	-0.402919	1.16362e-05	0.592691	7.23563e-12	-0.300966	0.00132857
KCNE2	antiquewhite4	0.168748	0.0766501	0.199183	0.0360987	0.168748	0.0766501	0.199183	0.0360987	0.0449611	0.639377	0.167092	0.0796294	-0.146785	0.124219
TTC3	antiquewhite4	0.220501	0.0200441	0.440034	1.34848e-06	0.220501	0.0200441	0.440034	1.34848e-06	-0.337271	0.000294822	0.761855	2.7596e-22	-0.337008	0.00029826
SLC25A1	antiquewhite4	0.314962	0.000760234	0.183238	0.0542285	0.314962	0.000760234	0.183238	0.0542285	-0.147369	0.122712	0.177603	0.0622036	0.0380564	0.691697
KCNC4	antiquewhite4	0.223303	0.018481	0.130457	0.172338	0.223303	0.018481	0.130457	0.172338	-0.156283	0.101425	0.212424	0.0252012	0.168814	0.0765324
SLC7A4	antiquewhite4	0.163712	0.0859995	-0.161351	0.090685	0.163712	0.0859995	-0.161351	0.090685	0.154289	0.105915	-0.274218	0.00358653	-0.00907655	0.924675
CHI3L2	antiquewhite4	-0.0762542	0.42635	0.261633	0.00554128	-0.0762542	0.42635	0.261633	0.00554128	-0.166309	0.0810706	0.260267	0.00580218	0.0663305	0.489134
XBP1	antiquewhite4	-0.0530945	0.57996	-0.0203839	0.831835	-0.0530945	0.57996	-0.0203839	0.831835	-0.408407	8.5966e-06	0.30611	0.00108552	0.35177	0.000153145
HMOX1	antiquewhite4	0.126663	0.185267	0.624848	2.31274e-13	0.126663	0.185267	0.624848	2.31274e-13	-0.165908	0.0818156	0.325241	0.00049576	-0.0509532	0.595354
XRCC6	antiquewhite4	0.258151	0.00622803	0.558108	1.96591e-10	0.258151	0.00622803	0.558108	1.96591e-10	-0.409492	8.09188e-06	0.684987	1.12364e-16	-0.0635048	0.507869
SERHL2	antiquewhite4	-0.16142	0.0905443	-0.0594328	0.535506	-0.16142	0.0905443	-0.0594328	0.535506	-0.0144309	0.880508	0.159902	0.0936587	-0.142122	0.136761
FAM118A	antiquewhite4	0.19132	0.0442741	0.213851	0.0242154	0.19132	0.0442741	0.213851	0.0242154	-0.144159	0.131169	0.163959	0.0855209	-0.120448	0.207948
PKDREJ	antiquewhite4	-0.0259212	0.787121	0.0230847	0.809949	-0.0259212	0.787121	0.0230847	0.809949	-0.0687792	0.473201	0.0646375	0.500315	-0.0351439	0.714227
TOP2B	antiquewhite4	0.123544	0.196414	0.494257	3.52597e-08	0.123544	0.196414	0.494257	3.52597e-08	-0.369377	6.61783e-05	0.671608	7.1563e-16	0.0280684	0.769959
FLVCR1	antiquewhite4	-0.0524555	0.584534	-0.00154138	0.98719	-0.0524555	0.584534	-0.00154138	0.98719	-0.0824814	0.389444	0.125008	0.191121	-0.124871	0.191614
HACL1	antiquewhite4	0.0863051	0.367764	0.4213	4.13205e-06	0.0863051	0.367764	0.4213	4.13205e-06	-0.415907	5.63452e-06	0.740549	1.55916e-20	-0.177527	0.0623185
CAMK1	antiquewhite4	0.239732	0.0112701	0.632475	9.63353e-14	0.239732	0.0112701	0.632475	9.63353e-14	-0.0148094	0.877398	0.409664	8.01473e-06	-0.30823	0.000997764
EIF4A2	antiquewhite4	0.0945969	0.323361	0.479084	1.04227e-07	0.0945969	0.323361	0.479084	1.04227e-07	-0.258402	0.00617602	0.751777	1.9573e-21	-0.162915	0.0875585
CYB561D2	antiquewhite4	0.127795	0.181338	0.0964503	0.313928	0.127795	0.181338	0.0964503	0.313928	-0.476264	1.2676e-07	0.367719	7.17705e-05	0.182286	0.0555131
BBX	antiquewhite4	-0.00100822	0.991621	0.202485	0.0330651	-0.00100822	0.991621	0.202485	0.0330651	-0.149812	0.116562	0.0690494	0.47146	-0.320234	0.000611686
SEMA5B	antiquewhite4	0.0475632	0.620094	-0.0652045	0.496556	0.0475632	0.620094	-0.0652045	0.496556	0.15424	0.106027	-0.00587137	0.951233	-0.0728119	0.447586
DNAJC19	antiquewhite4	0.0848328	0.376023	0.271071	0.00400629	0.0848328	0.376023	0.271071	0.00400629	-0.404117	1.08974e-05	0.697363	1.85219e-17	0.182046	0.0558408
RPL5	antiquewhite4	0.196467	0.0387653	0.315163	0.000754016	0.196467	0.0387653	0.315163	0.000754016	-0.325364	0.000493188	0.783908	2.6494e-24	-0.25099	0.00788203
NLGN4Y	antiquewhite4	-0.0419708	0.661838	0.149515	0.117297	-0.0419708	0.661838	0.149515	0.117297	0.196012	0.0392287	0.0349989	0.715355	-0.126177	0.186971
CD200	antiquewhite4	0.0991879	0.300325	0.223891	0.0181663	0.0991879	0.300325	0.223891	0.0181663	-0.0687323	0.473503	0.506972	1.36402e-08	-0.146276	0.125542
WFS1	antiquewhite4	0.035261	0.713316	-0.137947	0.148788	0.035261	0.713316	-0.137947	0.148788	-0.349185	0.000172516	0.190745	0.0449281	0.146155	0.125859
SPON2	antiquewhite4	-0.0383088	0.689756	0.290071	0.0020139	-0.0383088	0.689756	0.290071	0.0020139	-0.123415	0.196885	0.401001	1.29191e-05	-0.188899	0.0470828
GPM6A	antiquewhite4	-0.0461746	0.630354	-0.0418689	0.662609	-0.0461746	0.630354	-0.0418689	0.662609	-0.000174596	0.998549	0.232128	0.0142253	-0.148186	0.120627
HERC3	antiquewhite4	-0.0133081	0.889744	0.0859609	0.369685	-0.0133081	0.889744	0.0859609	0.369685	-0.111375	0.244526	0.135166	0.157232	0.110671	0.247537
SAP30	antiquewhite4	0.0757325	0.429531	0.062077	0.517475	0.0757325	0.429531	0.062077	0.517475	0.0250201	0.794355	-0.121732	0.203108	0.00223165	0.981454
PRSS12	antiquewhite4	-0.0345496	0.718855	-0.164671	0.0841517	-0.0345496	0.718855	-0.164671	0.0841517	-0.0781301	0.415026	-0.108206	0.258292	0.148384	0.120127
HS3ST1	antiquewhite4	0.148256	0.12045	0.31071	0.000903311	0.148256	0.12045	0.31071	0.000903311	-0.0261744	0.785092	0.441076	1.26454e-06	-0.357167	0.000119028
CXXC4	antiquewhite4	0.109327	0.253363	0.0142502	0.881993	0.109327	0.253363	0.0142502	0.881993	0.0100949	0.916252	0.126726	0.185047	-0.120681	0.207066
AIMP1	antiquewhite4	0.111362	0.244583	0.421045	4.19351e-06	0.111362	0.244583	0.421045	4.19351e-06	-0.405971	9.83987e-06	0.702781	8.17134e-18	-0.137428	0.15034
OCIAD2	antiquewhite4	0.0927578	0.332899	0.165548	0.0824914	0.0927578	0.332899	0.165548	0.0824914	-0.200672	0.0347028	0.72256	3.50015e-19	-0.472912	1.59601e-07
CRTC2	antiquewhite4	-0.151337	0.112845	0.173524	0.0685559	-0.151337	0.112845	0.173524	0.0685559	-0.101246	0.290359	0.191382	0.0442045	-0.00422059	0.964933
SORBS2	antiquewhite4	0.0619297	0.518471	-0.00597003	0.950414	0.0619297	0.518471	-0.00597003	0.950414	0.0388425	0.68566	-0.0267959	0.780117	0.0968132	0.312102
ENOPH1	antiquewhite4	0.173327	0.068876	0.48043	9.48741e-08	0.173327	0.068876	0.48043	9.48741e-08	-0.235002	0.0130373	0.843176	3.78497e-31	-0.115425	0.227682
TMEM267	antiquewhite4	0.207309	0.0290219	0.50155	2.05479e-08	0.207309	0.0290219	0.50155	2.05479e-08	-0.490053	4.78605e-08	0.837287	2.38713e-30	-0.0512752	0.593027
ROPN1L	antiquewhite4	-0.325235	0.000495896	-0.360069	0.00010375	-0.325235	0.000495896	-0.360069	0.00010375	-0.0197008	0.837392	-0.601227	3.01126e-12	0.550329	3.92553e-10
PARP8	antiquewhite4	0.0486982	0.611761	0.301143	0.00131944	0.0486982	0.611761	0.301143	0.00131944	-0.119044	0.213337	0.230924	0.0147505	-0.0950289	0.321146
THG1L	antiquewhite4	0.15197	0.111331	0.509448	1.12857e-08	0.15197	0.111331	0.509448	1.12857e-08	-0.266239	0.00473674	0.798289	9.45127e-26	-0.339338	0.000269057
POU4F3	antiquewhite4	-0.0311069	0.745862	-0.0975611	0.308361	-0.0311069	0.745862	-0.0975611	0.308361	0.0618359	0.519106	-0.0378353	0.693398	-0.0627311	0.513063
TENT5B	antiquewhite4	-0.0543965	0.57069	-0.111742	0.242966	-0.0543965	0.57069	-0.111742	0.242966	-0.0617261	0.519849	-0.197407	0.037825	0.0814649	0.395334
C1QTNF3	antiquewhite4	-0.016596	0.862744	0.239374	0.0113962	-0.016596	0.862744	0.239374	0.0113962	-0.463808	2.94761e-07	0.655471	5.8975e-15	-0.0570896	0.551741
HDAC2	antiquewhite4	0.0296465	0.757415	0.374666	5.09424e-05	0.0296465	0.757415	0.374666	5.09424e-05	-0.0551826	0.565128	0.524299	3.50661e-09	0.0297613	0.756505
BTN2A2	antiquewhite4	0.0565734	0.555349	0.569402	6.9734e-11	0.0565734	0.555349	0.569402	6.9734e-11	-0.0860805	0.369017	0.703066	7.82339e-18	-0.472005	1.69802e-07
H1-2	antiquewhite4	-0.08984	0.348395	-0.494667	3.42147e-08	-0.08984	0.348395	-0.494667	3.42147e-08	0.132794	0.164711	-0.461477	3.43918e-07	0.0644126	0.50181
ZSCAN9	antiquewhite4	0.00991676	0.917725	0.413443	6.48064e-06	0.00991676	0.917725	0.413443	6.48064e-06	-0.0487009	0.611742	0.425882	3.16151e-06	-0.110206	0.249544
SNHG32	antiquewhite4	0.226326	0.0169136	0.446833	8.83201e-07	0.226326	0.0169136	0.446833	8.83201e-07	-0.127242	0.183249	0.787126	1.28512e-24	-0.552903	3.1287e-10
NELFE	antiquewhite4	-0.011039	0.908453	-0.218837	0.0210248	-0.011039	0.908453	-0.218837	0.0210248	0.0582578	0.543617	-0.148916	0.118789	0.144411	0.130487
PFDN6	antiquewhite4	0.0700521	0.465031	0.0864661	0.366868	0.0700521	0.465031	0.0864661	0.366868	-0.258884	0.00607743	0.199512	0.0357862	-0.148315	0.1203
PNISR	antiquewhite4	-0.138271	0.147829	0.206719	0.0294925	-0.138271	0.147829	0.206719	0.0294925	-0.2984	0.00146744	0.458037	4.30909e-07	0.082652	0.388461
LTV1	antiquewhite4	0.222639	0.0188412	0.59217	7.62717e-12	0.222639	0.0188412	0.59217	7.62717e-12	-0.212079	0.025445	0.870893	2.06246e-35	-0.25021	0.00808382
PAK1IP1	antiquewhite4	0.157418	0.0989358	0.372673	5.62521e-05	0.157418	0.0989358	0.372673	5.62521e-05	-0.394916	1.79251e-05	0.549729	4.1376e-10	-0.311736	0.000866706
PPP1R8	antiquewhite4	0.125892	0.187979	0.34457	0.000212857	0.125892	0.187979	0.34457	0.000212857	-0.485934	6.43138e-08	0.680742	2.04348e-16	0.0996338	0.298147
RTN4IP1	antiquewhite4	0.117226	0.220461	0.477835	1.13695e-07	0.117226	0.220461	0.477835	1.13695e-07	-0.460251	3.72786e-07	0.746365	5.39494e-21	-0.0397936	0.678383
TMEM209	antiquewhite4	0.145014	0.128874	0.401175	1.27971e-05	0.145014	0.128874	0.401175	1.27971e-05	-0.425045	3.32099e-06	0.711216	2.20203e-18	0.151635	0.112131
CALU	antiquewhite4	-0.0489483	0.609932	-0.109548	0.252396	-0.0489483	0.609932	-0.109548	0.252396	-0.0292382	0.760654	-0.205767	0.0302658	-0.0292566	0.760509
SMARCD3	antiquewhite4	-0.0401955	0.675317	-0.291155	0.00193364	-0.0401955	0.675317	-0.291155	0.00193364	-0.249217	0.00834721	-0.276591	0.00329663	0.177723	0.0620248
AUTS2	antiquewhite4	0.00220093	0.981709	0.396689	1.6304e-05	0.00220093	0.981709	0.396689	1.6304e-05	-0.145063	0.128744	0.657553	4.52477e-15	-0.287642	0.0022048
ELMO1	antiquewhite4	0.0194331	0.839572	-0.0856255	0.371562	0.0194331	0.839572	-0.0856255	0.371562	0.0814945	0.395162	-0.283413	0.00257661	-0.0824656	0.389535
GNAI1	antiquewhite4	0.0195674	0.838478	0.0412066	0.667628	0.0195674	0.838478	0.0412066	0.667628	-0.345998	0.000199519	0.373568	5.38063e-05	0.28708	0.00225126
OR2A9P	antiquewhite4	0.0606162	0.527398	0.215963	0.0228169	0.0606162	0.527398	0.215963	0.0228169	-0.288745	0.00211615	0.480447	9.47618e-08	-0.149526	0.117268
PDAP1	antiquewhite4	0.0330633	0.730475	-0.434954	1.83916e-06	0.0330633	0.730475	-0.434954	1.83916e-06	-0.129529	0.175436	-0.389391	2.39984e-05	0.349066	0.000173462
SUMF2	antiquewhite4	0.175084	0.0660672	0.13649	0.153169	0.175084	0.0660672	0.13649	0.153169	-0.38981	2.3478e-05	0.392342	2.05485e-05	-0.0846949	0.376802
PRMT6	antiquewhite4	0.214827	0.0235599	0.498507	2.57794e-08	0.214827	0.0235599	0.498507	2.57794e-08	-0.205047	0.0308619	0.837592	2.1738e-30	-0.255276	0.00685078
CHRNB3	antiquewhite4	0.0499174	0.602866	0.065951	0.491629	0.0499174	0.602866	0.065951	0.491629	0.0215916	0.822031	0.192452	0.0430102	-0.209622	0.0272378
RPS6	antiquewhite4	0.124893	0.191533	0.249617	0.00823998	0.124893	0.191533	0.249617	0.00823998	-0.39135	2.16527e-05	0.73431	4.71976e-20	-0.36007	0.000103746
GLDC	antiquewhite4	-0.125427	0.189625	-0.359401	0.000107097	-0.125427	0.189625	-0.359401	0.000107097	-0.195202	0.0400632	-0.0426122	0.656994	0.129961	0.173988
TDRD7	antiquewhite4	-0.312933	0.000825686	-0.0220941	0.817961	-0.312933	0.000825686	-0.0220941	0.817961	-0.190495	0.0452147	-0.00151122	0.987441	0.383699	3.22409e-05
DEAF1	antiquewhite4	0.289597	0.00204991	0.454084	5.56686e-07	0.289597	0.00204991	0.454084	5.56686e-07	-0.309415	0.000951561	0.478348	1.09713e-07	-0.236017	0.0126391
CAMK1D	antiquewhite4	0.00591353	0.950883	0.118816	0.21422	0.00591353	0.950883	0.118816	0.21422	0.0270911	0.777757	-0.020359	0.832037	-0.381579	3.59397e-05
HTR3C	antiquewhite4	0.13307	0.16383	0.132721	0.164948	0.13307	0.16383	0.132721	0.164948	0.118896	0.213911	-0.00532941	0.955729	-0.113161	0.236994
NEK1	antiquewhite4	0.0644791	0.501368	0.0272449	0.776528	0.0644791	0.501368	0.0272449	0.776528	-0.0427176	0.656199	0.372557	5.65766e-05	0.0102432	0.915027
S100A14	antiquewhite4	0.0430504	0.653693	-0.0101718	0.915617	0.0430504	0.653693	-0.0101718	0.915617	0.233265	0.0137445	-0.0113019	0.906282	-0.159181	0.0951667
RASGRP1	antiquewhite4	0.136251	0.153898	0.386191	2.83513e-05	0.136251	0.153898	0.386191	2.83513e-05	-0.185617	0.0511227	0.786622	1.44045e-24	-0.458951	4.05956e-07
LRP1	antiquewhite4	0.422044	3.9573e-06	0.650126	1.15327e-14	0.422044	3.9573e-06	0.650126	1.15327e-14	-0.0816063	0.394511	0.27669	0.00328494	-0.208588	0.0280232
NPTX1	antiquewhite4	0.151156	0.113282	0.164016	0.085409	0.151156	0.113282	0.164016	0.085409	-0.159424	0.0946575	0.253291	0.00731265	-0.152942	0.109035
NUP133	antiquewhite4	0.112993	0.237698	0.432849	2.08831e-06	0.112993	0.237698	0.432849	2.08831e-06	-0.348656	0.000176751	0.707727	3.80927e-18	-0.0869423	0.364225
TRAPPC1	antiquewhite4	-0.190177	0.0455823	-0.546825	5.32939e-10	-0.190177	0.0455823	-0.546825	5.32939e-10	0.110725	0.247305	-0.52873	2.44713e-09	0.466663	2.43642e-07
C1R	antiquewhite4	-0.216653	0.0223752	0.0562452	0.55765	-0.216653	0.0223752	0.0562452	0.55765	0.0465918	0.627263	-0.105282	0.271456	-0.0446722	0.641534
GABRQ	antiquewhite4	-0.119805	0.210407	0.0829239	0.386897	-0.119805	0.210407	0.0829239	0.386897	0.01112	0.907784	-0.0670868	0.484183	-0.0888995	0.353485
RPS4X	antiquewhite4	0.291812	0.0018864	0.435958	1.73039e-06	0.291812	0.0018864	0.435958	1.73039e-06	-0.231129	0.0146597	0.737825	2.53873e-20	-0.386296	2.81972e-05
SLC25A43	antiquewhite4	0.110999	0.246133	0.619485	4.22105e-13	0.110999	0.246133	0.619485	4.22105e-13	-0.128077	0.180369	0.438408	1.49015e-06	0.018468	0.84744
TMEM255A	antiquewhite4	-0.0233173	0.808072	0.26473	0.00498806	-0.0233173	0.808072	0.26473	0.00498806	-0.131643	0.168436	0.255249	0.00685685	-0.0722006	0.451418
NAP1L2	antiquewhite4	0.183513	0.0538618	0.326649	0.000467019	0.183513	0.0538618	0.326649	0.000467019	-0.313429	0.000809245	0.716942	8.80054e-19	-0.212889	0.0248762
NAP1L3	antiquewhite4	0.140505	0.141328	0.233298	0.0137308	0.140505	0.141328	0.233298	0.0137308	-0.254177	0.00710325	0.515305	7.16505e-09	-0.0348831	0.716257
CASP7	antiquewhite4	-0.0057374	0.952344	0.449655	7.38942e-07	-0.0057374	0.952344	0.449655	7.38942e-07	-0.223542	0.0183523	0.54316	7.31024e-10	0.0448156	0.640463
C1QC	antiquewhite4	-0.00777596	0.935443	0.169672	0.0750259	-0.00777596	0.935443	0.169672	0.0750259	-0.104073	0.27703	-0.103184	0.281175	0.171491	0.0719113
SCP2	antiquewhite4	0.000285269	0.997629	-0.0146822	0.878443	0.000285269	0.997629	-0.0146822	0.878443	-0.213481	0.024468	0.309723	0.000939877	0.238654	0.0116533
MFN2	antiquewhite4	0.104614	0.274525	-0.04643	0.628461	0.104614	0.274525	-0.04643	0.628461	0.0758423	0.42886	-0.0733469	0.444247	0.135398	0.156514
KCNN3	antiquewhite4	-0.0238929	0.803428	-0.323624	0.000530779	-0.0238929	0.803428	-0.323624	0.000530779	-0.232449	0.0140884	-0.0539048	0.574182	0.198661	0.0365992
SNRPE	antiquewhite4	0.165897	0.0818359	0.21387	0.0242022	0.165897	0.0818359	0.21387	0.0242022	-0.302342	0.00125912	0.499117	2.4637e-08	-0.189481	0.0463941
ADCY10	antiquewhite4	0.0867303	0.3654	-0.00932466	0.922622	0.0867303	0.3654	-0.00932466	0.922622	-0.0413425	0.666597	-0.145649	0.127188	-0.0755797	0.430465
ADAM30	antiquewhite4	0.0741847	0.439047	-0.128866	0.177675	0.0741847	0.439047	-0.128866	0.177675	0.0456941	0.63392	-0.237906	0.0119257	0.120897	0.206248
SETDB1	antiquewhite4	0.0606342	0.527275	0.340921	0.000250749	0.0606342	0.527275	0.340921	0.000250749	-0.484226	7.26106e-08	0.185159	0.0517098	0.289773	0.00203648
CROCCP2	antiquewhite4	0.16248	0.0884191	0.291401	0.00191586	0.16248	0.0884191	0.291401	0.00191586	-0.307974	0.001008	0.562899	1.2725e-10	0.136426	0.153363
KCNA10	antiquewhite4	0.154285	0.105924	-0.0287547	0.764496	0.154285	0.105924	-0.0287547	0.764496	0.0335276	0.726838	0.00528848	0.956069	-0.0638041	0.505867
CASQ2	antiquewhite4	0.0105311	0.912648	0.102395	0.284889	0.0105311	0.912648	0.102395	0.284889	0.153099	0.108667	0.0664378	0.48843	-0.102065	0.286452
PRAMEF8	antiquewhite4	0.0129108	0.893016	0.0476035	0.619797	0.0129108	0.893016	0.0476035	0.619797	0.0270622	0.777988	-0.0943116	0.324829	0.052654	0.583112
DNASE2B	antiquewhite4	-0.0221662	0.817377	0.0805577	0.400635	-0.0221662	0.817377	0.0805577	0.400635	0.0632217	0.509766	-0.0617245	0.51986	0.00932542	0.922616
USP21	antiquewhite4	-0.0353496	0.712627	-0.221361	0.0195527	-0.0353496	0.712627	-0.221361	0.0195527	0.0786104	0.412155	-0.300313	0.00136269	0.201767	0.0337055
NOL9	antiquewhite4	0.217504	0.0218405	0.510115	1.07212e-08	0.217504	0.0218405	0.510115	1.07212e-08	-0.46868	2.12736e-07	0.746549	5.21461e-21	-0.15332	0.108152
PSAP	antiquewhite4	0.323357	0.000536783	0.437398	1.58509e-06	0.323357	0.000536783	0.437398	1.58509e-06	-0.256952	0.00648144	0.32334	0.000537174	0.0631611	0.510173
TNFRSF25	antiquewhite4	0.200623	0.0347477	0.406688	9.45732e-06	0.200623	0.0347477	0.406688	9.45732e-06	-0.198085	0.0371578	0.724864	2.38224e-19	-0.498689	2.5434e-08
KIF21B	antiquewhite4	0.12669	0.185171	-0.0630278	0.511068	0.12669	0.185171	-0.0630278	0.511068	-0.156067	0.101903	0.00324168	0.973063	0.341537	0.00024395
IGSF3	antiquewhite4	-0.0439755	0.646746	0.150854	0.114013	-0.0439755	0.646746	0.150854	0.114013	-0.0350215	0.715179	0.035376	0.712422	0.0119502	0.900934
TIMM17A	antiquewhite4	-0.0238862	0.803482	0.237229	0.0121772	-0.0238862	0.803482	0.237229	0.0121772	-0.432064	2.18927e-06	0.531491	1.95066e-09	0.263611	0.00518191
PPRC1	antiquewhite4	0.216793	0.0222862	0.525728	3.12425e-09	0.216793	0.0222862	0.525728	3.12425e-09	-0.219557	0.0205957	0.67715	3.36314e-16	-0.366963	7.44632e-05
LGI1	antiquewhite4	-0.096117	0.315611	0.145317	0.128067	-0.096117	0.315611	0.145317	0.128067	0.267665	0.00450962	0.0439364	0.647039	-0.220452	0.0200723
SHLD2	antiquewhite4	0.160928	0.0915456	0.484988	6.87895e-08	0.160928	0.0915456	0.484988	6.87895e-08	-0.434111	1.93537e-06	0.809509	5.78408e-27	0.0372365	0.698013
CRY2	antiquewhite4	0.00311625	0.974105	0.315632	0.000739672	0.00311625	0.974105	0.315632	0.000739672	-0.305983	0.00109101	0.575863	3.78601e-11	-0.320556	0.000603557
DPF2	antiquewhite4	0.00751702	0.937588	0.138977	0.145749	0.00751702	0.937588	0.138977	0.145749	-0.0254546	0.790864	0.0906526	0.344035	0.0139429	0.88452
MRC1	antiquewhite4	-0.194481	0.0408192	0.145125	0.128576	-0.194481	0.0408192	0.145125	0.128576	0.0610719	0.524292	-0.0746544	0.436146	0.118246	0.216443
SIPA1	antiquewhite4	-0.101752	0.287939	-0.0797439	0.405426	-0.101752	0.287939	-0.0797439	0.405426	-0.0913039	0.340565	-0.129561	0.175329	0.331644	0.000376956
DCUN1D5	antiquewhite4	0.00984645	0.918307	0.152302	0.110542	0.00984645	0.918307	0.152302	0.110542	-0.457868	4.35676e-07	0.569233	7.08414e-11	0.127234	0.183276
LAYN	antiquewhite4	-0.227194	0.0164851	-0.209948	0.0269933	-0.227194	0.0164851	-0.209948	0.0269933	-0.186049	0.050576	0.0474037	0.621269	0.188632	0.0474006
PTS	antiquewhite4	-0.0411812	0.66782	-0.0578916	0.546158	-0.0411812	0.66782	-0.0578916	0.546158	-0.0932709	0.33022	0.342327	0.000235464	-0.1026	0.28392
ZNF202	antiquewhite4	0.194225	0.0410905	0.405479	1.01107e-05	0.194225	0.0410905	0.405479	1.01107e-05	-0.256357	0.0066104	0.728676	1.24961e-19	-0.234438	0.0132635
OR8D1	antiquewhite4	-0.0857723	0.37074	0.0332503	0.729009	-0.0857723	0.37074	0.0332503	0.729009	0.3481	0.000181307	-0.0703374	0.46321	-0.143788	0.132172
PRRG4	antiquewhite4	-0.00596507	0.950455	0.0396761	0.679281	-0.00596507	0.950455	0.0396761	0.679281	0.218249	0.0213813	-0.234072	0.0134121	-0.351829	0.000152728
SCGB1D1	antiquewhite4	0.0888059	0.353994	-0.0248963	0.79535	0.0888059	0.353994	-0.0248963	0.79535	0.236748	0.0123586	-0.136441	0.153318	-0.143252	0.133635
TNNT3	antiquewhite4	-0.0179219	0.851899	-0.286504	0.00229979	-0.0179219	0.851899	-0.286504	0.00229979	0.210329	0.0267109	-0.317261	0.00069179	-0.192486	0.0429728
ZNF214	antiquewhite4	0.0183576	0.84834	-0.112571	0.239463	0.0183576	0.84834	-0.112571	0.239463	0.0283604	0.767633	-0.146055	0.126121	0.0776882	0.417678
CLNS1A	antiquewhite4	0.253587	0.00724207	0.640364	3.79418e-14	0.253587	0.00724207	0.640364	3.79418e-14	-0.191208	0.0444014	0.910193	1.57138e-43	-0.400589	1.32113e-05
RPL41	antiquewhite4	0.0486773	0.611914	0.0173515	0.856561	0.0486773	0.611914	0.0173515	0.856561	-0.130574	0.171951	0.353124	0.000143823	-0.402531	1.18859e-05
SMARCC2	antiquewhite4	0.173489	0.0686119	0.282967	0.00261893	0.173489	0.0686119	0.282967	0.00261893	-0.168556	0.0769906	0.324191	0.000518249	-0.296992	0.00154909
ITGA7	antiquewhite4	-0.205566	0.0304319	-0.612818	8.77778e-13	-0.205566	0.0304319	-0.612818	8.77778e-13	-0.154965	0.104374	-0.618128	4.9066e-13	0.575497	3.92088e-11
ABCB9	antiquewhite4	-0.0459848	0.631761	-0.356558	0.000122488	-0.0459848	0.631761	-0.356558	0.000122488	-0.284411	0.00248413	-0.0382575	0.69015	0.236594	0.0124175
SOCS2	antiquewhite4	0.00203769	0.983066	0.115457	0.227555	0.00203769	0.983066	0.115457	0.227555	-0.0461452	0.630572	0.491239	4.39257e-08	-0.306026	0.00108916
KLRC3	antiquewhite4	-0.0622356	0.516403	0.178127	0.061424	-0.0622356	0.516403	0.178127	0.061424	-0.110298	0.249145	0.519303	5.22864e-09	-0.1739	0.0679487
TRIAP1	antiquewhite4	0.139681	0.143701	0.492214	4.09236e-08	0.139681	0.143701	0.492214	4.09236e-08	-0.334366	0.000334902	0.710659	2.40454e-18	-0.215987	0.0228015
FBH1	antiquewhite4	-0.0135533	0.887725	-0.462182	3.2828e-07	-0.0135533	0.887725	-0.462182	3.2828e-07	-0.19943	0.0358633	-0.471148	1.80004e-07	0.46033	3.70862e-07
NOPCHAP1	antiquewhite4	0.121641	0.203448	0.275593	0.00341592	0.121641	0.203448	0.275593	0.00341592	-0.337489	0.000292005	0.648139	1.47478e-14	-0.353311	0.000142574
MED4	antiquewhite4	0.0255623	0.79	0.324161	0.000518908	0.0255623	0.79	0.324161	0.000518908	-0.375314	4.93217e-05	0.588195	1.13642e-11	0.273331	0.00370071
POGLUT2	antiquewhite4	-0.0720269	0.45251	-0.0395872	0.67996	-0.0720269	0.45251	-0.0395872	0.67996	-0.3444	0.00021449	0.508682	1.19684e-08	0.0503249	0.599906
USPL1	antiquewhite4	-0.0182555	0.849174	0.406477	9.56815e-06	-0.0182555	0.849174	0.406477	9.56815e-06	-0.35285	0.000145661	0.581041	2.29838e-11	0.00648552	0.946139
PSTK	antiquewhite4	-0.0658385	0.492369	0.312504	0.000840191	-0.0658385	0.492369	0.312504	0.000840191	-0.215123	0.0233647	0.498111	2.65473e-08	-0.138526	0.147076
SACS	antiquewhite4	0.13996	0.142893	0.399399	1.40912e-05	0.13996	0.142893	0.399399	1.40912e-05	-0.314974	0.000759839	0.865503	1.64761e-34	-0.229549	0.0153704
DYNC1H1	antiquewhite4	0.100288	0.294969	0.341193	0.00024772	0.100288	0.294969	0.341193	0.00024772	-0.115609	0.226939	0.217061	0.0221171	-0.0422813	0.659491
GTPBP4	antiquewhite4	0.123535	0.196447	0.534545	1.51423e-09	0.123535	0.196447	0.534545	1.51423e-09	-0.377244	4.47686e-05	0.865524	1.63489e-34	-0.0807737	0.399369
GRK5	antiquewhite4	0.0945829	0.323433	0.263511	0.00519951	0.0945829	0.323433	0.263511	0.00519951	0.0309671	0.746966	0.346873	0.000191746	-0.228823	0.0157073
SLC39A2	antiquewhite4	-0.00535966	0.955478	0.0506271	0.597714	-0.00535966	0.955478	0.0506271	0.597714	0.11056	0.248015	0.0529314	0.581126	-0.161924	0.089529
OR11H12	antiquewhite4	0.0905098	0.344799	-0.0182032	0.849601	0.0905098	0.344799	-0.0182032	0.849601	0.267255	0.00457387	-0.0256801	0.789055	-0.149452	0.117452
ZFYVE1	antiquewhite4	-0.136501	0.153136	-0.291462	0.00191141	-0.136501	0.153136	-0.291462	0.00191141	-0.201074	0.034334	-0.412659	6.77417e-06	0.429253	2.58972e-06
FANCF	antiquewhite4	0.2379	0.0119281	0.545897	5.77556e-10	0.2379	0.0119281	0.545897	5.77556e-10	-0.417154	5.24702e-06	0.879765	5.45742e-37	-0.155017	0.104257
GZMH	antiquewhite4	-0.0219809	0.818877	0.276987	0.00325033	-0.0219809	0.818877	0.276987	0.00325033	-0.160952	0.0914955	0.441328	1.24501e-06	-0.248892	0.00843497
GATM	antiquewhite4	0.0487435	0.61143	0.187828	0.0483707	0.0487435	0.61143	0.187828	0.0483707	-0.247356	0.00886126	0.557873	2.00789e-10	-0.00191845	0.984057
GOLGA2P10	antiquewhite4	0.0645773	0.500715	-0.0176554	0.854076	0.0645773	0.500715	-0.0176554	0.854076	0.159972	0.0935129	0.17754	0.0622981	-0.498833	2.51622e-08
C11orf24	antiquewhite4	0.0249098	0.795241	0.25658	0.00656174	0.0249098	0.795241	0.25658	0.00656174	-0.118747	0.214489	0.432672	2.11067e-06	-0.10532	0.27128
TARS3	antiquewhite4	-0.0341976	0.721601	0.243642	0.0099711	-0.0341976	0.721601	0.243642	0.0099711	-0.257397	0.00638636	0.655431	5.92738e-15	-0.188446	0.0476231
OCA2	antiquewhite4	-0.0509998	0.595017	0.0670707	0.484288	-0.0509998	0.595017	0.0670707	0.484288	-0.0537696	0.575145	-0.00873926	0.927466	-0.00889642	0.926165
IDH2	antiquewhite4	0.174856	0.0664266	0.145089	0.128672	0.174856	0.0664266	0.145089	0.128672	-0.415621	5.7271e-06	0.365803	7.87773e-05	0.0988935	0.301769
TGM5	antiquewhite4	0.0602127	0.530155	0.0714882	0.455907	0.0602127	0.530155	0.0714882	0.455907	0.0233572	0.807749	-0.0700019	0.465351	-0.0206007	0.830073
PPP1R14D	antiquewhite4	-0.0444252	0.64338	0.0940906	0.325969	-0.0444252	0.64338	0.0940906	0.325969	0.0421626	0.660388	-0.052146	0.586756	-0.0696244	0.467767
SETD6	antiquewhite4	0.188392	0.0476892	0.482086	8.44615e-08	0.188392	0.0476892	0.482086	8.44615e-08	-0.296912	0.00155387	0.774326	2.12736e-23	-0.455389	5.11759e-07
DRC7	antiquewhite4	0.0594829	0.535161	-0.0233322	0.807951	0.0594829	0.535161	-0.0233322	0.807951	0.175409	0.0655579	-0.209869	0.0270527	-0.0864516	0.366948
SDR42E1	antiquewhite4	-0.0687719	0.473248	0.000819371	0.99319	-0.0687719	0.473248	0.000819371	0.99319	-0.38982	2.34657e-05	0.550608	3.8304e-10	-0.0494371	0.606364
ATF7IP2	antiquewhite4	0.0619536	0.518309	0.37583	4.8062e-05	0.0619536	0.518309	0.37583	4.8062e-05	-0.256099	0.00666712	0.776091	1.46063e-23	-0.450602	6.95772e-07
MRPL28	antiquewhite4	-0.0362332	0.70577	-0.375962	4.77475e-05	-0.0362332	0.70577	-0.375962	4.77475e-05	0.15218	0.110831	-0.473373	1.54648e-07	0.364448	8.41157e-05
PALB2	antiquewhite4	0.188073	0.0480735	0.358404	0.000112278	0.188073	0.0480735	0.358404	0.000112278	-0.424236	3.48226e-06	0.641681	3.2393e-14	0.0468819	0.625119
ZNF689	antiquewhite4	0.206223	0.0298933	0.274644	0.00353286	0.206223	0.0298933	0.274644	0.00353286	0.111071	0.245823	0.222687	0.0188153	-0.291827	0.00188532
ITGAD	antiquewhite4	-0.151817	0.111695	-0.130706	0.171513	-0.151817	0.111695	-0.130706	0.171513	0.109726	0.251625	-0.122367	0.200745	-0.229086	0.0155846
VASN	antiquewhite4	0.0197716	0.836815	0.16099	0.0914189	0.0197716	0.836815	0.16099	0.0914189	-0.0429325	0.654581	0.0801808	0.40285	-0.033938	0.723629
SREBF1	antiquewhite4	0.0611514	0.523751	0.468188	2.19915e-07	0.0611514	0.523751	0.468188	2.19915e-07	-0.323898	0.000524685	0.54408	6.75538e-10	-0.233191	0.0137757
PRDX5	antiquewhite4	-0.0579205	0.545957	-0.438631	1.46989e-06	-0.0579205	0.545957	-0.438631	1.46989e-06	0.29832	0.00147196	-0.560177	1.63056e-10	0.118511	0.215407
DUSP3	antiquewhite4	-0.0432276	0.65236	0.368961	6.75438e-05	-0.0432276	0.65236	0.368961	6.75438e-05	-0.122153	0.201539	-0.0301995	0.753034	0.0704318	0.462609
UTP18	antiquewhite4	0.00297324	0.975293	0.305558	0.00110953	0.00297324	0.975293	0.305558	0.00110953	-0.292345	0.00184883	0.373085	5.51129e-05	0.283183	0.00259835
PHB1	antiquewhite4	0.178579	0.0607583	0.56684	8.85217e-11	0.178579	0.0607583	0.56684	8.85217e-11	-0.256299	0.00662305	0.661478	2.73048e-15	-0.173533	0.0685414
IFT20	antiquewhite4	-0.234387	0.0132841	-0.486509	6.17302e-08	-0.234387	0.0132841	-0.486509	6.17302e-08	-0.0899932	0.347571	-0.331251	0.000383412	0.259062	0.00604134
ASGR2	antiquewhite4	0.419684	4.53694e-06	0.574096	4.48015e-11	0.419684	4.53694e-06	0.574096	4.48015e-11	-0.0488986	0.610295	0.430493	2.40521e-06	-0.204575	0.0312587
ENO3	antiquewhite4	-0.0961891	0.315247	-0.108155	0.258519	-0.0961891	0.315247	-0.108155	0.258519	-0.298621	0.00145495	-0.0696822	0.467397	-0.024707	0.796872
PYCR1	antiquewhite4	-0.110594	0.247871	-0.407876	8.85427e-06	-0.110594	0.247871	-0.407876	8.85427e-06	-0.183291	0.0541567	-0.0536783	0.575795	0.147782	0.121656
KRTAP1-3	antiquewhite4	0.248386	0.00857331	-0.177241	0.0627481	0.248386	0.00857331	-0.177241	0.0627481	0.019148	0.841894	-0.0840418	0.380506	0.0823678	0.3901
RBM4	antiquewhite4	-0.16826	0.0775176	-0.107582	0.261064	-0.16826	0.0775176	-0.107582	0.261064	0.192767	0.042663	-0.384888	3.03259e-05	0.0569248	0.552892
KCTD1	antiquewhite4	0.219931	0.0203755	0.492495	4.00973e-08	0.219931	0.0203755	0.492495	4.00973e-08	-0.27158	0.00393554	0.558065	1.97344e-10	-0.225653	0.0172521
LIM2	antiquewhite4	-0.0924542	0.334491	0.194756	0.0405294	-0.0924542	0.334491	0.194756	0.0405294	-0.061797	0.519369	0.274023	0.00361132	-0.175753	0.0650221
ZNF8	antiquewhite4	-0.00727596	0.939586	-0.00153931	0.987207	-0.00727596	0.939586	-0.00153931	0.987207	-0.159062	0.0954173	-0.201356	0.0340767	0.286021	0.00234116
ZNF211	antiquewhite4	-0.159523	0.0944486	0.26982	0.00418504	-0.159523	0.0944486	0.26982	0.00418504	-0.195754	0.0394928	0.314752	0.000766763	0.131741	0.168117
ERCC2	antiquewhite4	0.355356	0.000129599	0.427392	2.892e-06	0.355356	0.000129599	0.427392	2.892e-06	-0.393388	1.94418e-05	0.524623	3.41637e-09	-0.0267564	0.780433
SLC6A16	antiquewhite4	-0.0901882	0.346523	-0.387758	2.61355e-05	-0.0901882	0.346523	-0.387758	2.61355e-05	-0.16036	0.092711	-0.33401	0.000340135	0.253834	0.00718354
DBP	antiquewhite4	0.25637	0.0066076	0.330564	0.00039494	0.25637	0.0066076	0.330564	0.00039494	-0.131022	0.170471	0.647434	1.60847e-14	-0.330835	0.000390363
KCNJ14	antiquewhite4	0.0865949	0.366152	0.326023	0.000479608	0.0865949	0.366152	0.326023	0.000479608	-0.188616	0.0474199	0.491996	4.15787e-08	-0.395062	1.77863e-05
ZNF536	antiquewhite4	-0.135405	0.156492	0.156326	0.101328	-0.135405	0.156492	0.156326	0.101328	0.119551	0.211382	0.123762	0.19562	-0.117491	0.219412
KIR2DS2	antiquewhite4	-0.170644	0.073349	-0.104742	0.273935	-0.170644	0.073349	-0.104742	0.273935	-0.039444	0.681055	-0.0159447	0.868081	0.164271	0.0849182
BARX2	antiquewhite4	-0.0420115	0.661531	0.0560957	0.558699	-0.0420115	0.661531	0.0560957	0.558699	0.058295	0.543359	0.000875719	0.992722	-0.0923461	0.335059
GZMM	antiquewhite4	0.133757	0.161645	0.282547	0.00265939	0.133757	0.161645	0.282547	0.00265939	0.172133	0.070838	0.475064	1.37705e-07	-0.65161	9.58604e-15
MOB3A	antiquewhite4	-0.0408645	0.670225	-0.130796	0.171215	-0.0408645	0.670225	-0.130796	0.171215	0.0219952	0.818761	-0.338452	0.000279836	0.0928239	0.332553
IQCN	antiquewhite4	-0.0922095	0.335777	0.0306542	0.749437	-0.0922095	0.335777	0.0306542	0.749437	0.191982	0.0435315	-0.0922711	0.335453	-0.456912	4.63651e-07
CASP12	antiquewhite4	0.115855	0.225943	0.0485338	0.612965	0.115855	0.225943	0.0485338	0.612965	0.144826	0.129376	-0.111993	0.2419	-0.157519	0.0987175
GATAD2A	antiquewhite4	-0.159274	0.0949713	-0.21645	0.0225043	-0.159274	0.0949713	-0.21645	0.0225043	0.417074	5.27094e-06	-0.532006	1.8694e-09	-0.0529715	0.580839
ZBTB32	antiquewhite4	-0.117835	0.218055	-0.417228	5.22468e-06	-0.117835	0.218055	-0.417228	5.22468e-06	-0.240468	0.0110148	-0.0197053	0.837355	0.124852	0.19168
ACSBG2	antiquewhite4	0.00712011	0.940878	0.128877	0.177639	0.00712011	0.940878	0.128877	0.177639	-0.00448993	0.962697	-0.0628194	0.512468	-0.0682558	0.476582
CYP4F8	antiquewhite4	0.126311	0.1865	-0.306806	0.00105598	0.126311	0.1865	-0.306806	0.00105598	0.0108947	0.909645	-0.356308	0.000123935	0.0770635	0.421443
POLRMT	antiquewhite4	0.265581	0.00484487	0.386508	2.78887e-05	0.265581	0.00484487	0.386508	2.78887e-05	-0.219473	0.0206453	0.654528	6.64436e-15	-0.330904	0.000389197
NR4A2	antiquewhite4	-0.20436	0.0314404	0.0314047	0.743513	-0.20436	0.0314404	0.0314047	0.743513	-0.0182534	0.849192	0.0975649	0.308342	-0.0572391	0.550698
CRYGD	antiquewhite4	-0.171867	0.0712812	-0.314332	0.000780029	-0.171867	0.0712812	-0.314332	0.000780029	0.164062	0.0853216	-0.20281	0.0327786	0.0904009	0.345382
TTC27	antiquewhite4	0.184436	0.0526459	0.524632	3.41394e-09	0.184436	0.0526459	0.524632	3.41394e-09	-0.334446	0.000333734	0.853197	1.37572e-32	-0.212517	0.025136
ZFAND2B	antiquewhite4	-0.02313	0.809583	-0.297543	0.00151666	-0.02313	0.809583	-0.297543	0.00151666	0.18236	0.0554126	-0.407717	8.93306e-06	0.0729907	0.446469
LRRTM1	antiquewhite4	-0.0458243	0.632953	-0.0584585	0.542227	-0.0458243	0.632953	-0.0584585	0.542227	0.0530785	0.580074	-0.214598	0.0237124	0.147603	0.122112
THUMPD2	antiquewhite4	0.123299	0.197309	0.415955	5.61884e-06	0.123299	0.197309	0.415955	5.61884e-06	-0.311732	0.000866855	0.803628	2.55778e-26	-0.106551	0.265688
SLC66A3	antiquewhite4	0.27629	0.00333219	0.748024	3.96474e-21	0.27629	0.00333219	0.748024	3.96474e-21	-0.247593	0.00879424	0.786018	1.65091e-24	-0.266565	0.00468394
HDLBP	antiquewhite4	0.170465	0.0736561	-0.150917	0.11386	0.170465	0.0736561	-0.150917	0.11386	0.23732	0.012143	-0.291604	0.00190123	-0.0787161	0.411525
ACKR3	antiquewhite4	0.145203	0.128371	0.538338	1.10162e-09	0.145203	0.128371	0.538338	1.10162e-09	-0.319317	0.000635437	0.603342	2.41367e-12	0.0794591	0.407111
YWHAQ	antiquewhite4	-0.00290998	0.975819	0.0939331	0.326783	-0.00290998	0.975819	0.0939331	0.326783	-0.355277	0.000130079	0.449196	7.6077e-07	0.308336	0.000993535
EXT2	antiquewhite4	0.115027	0.229301	0.531817	1.89877e-09	0.115027	0.229301	0.531817	1.89877e-09	-0.353023	0.000144501	0.574123	4.46882e-11	0.0392272	0.682714
SNAI1	antiquewhite4	0.13755	0.149974	0.377649	4.38649e-05	0.13755	0.149974	0.377649	4.38649e-05	-0.0415171	0.665272	0.202861	0.0327339	-0.0202002	0.833328
FERMT1	antiquewhite4	0.0247975	0.796144	-0.122718	0.199444	0.0247975	0.796144	-0.122718	0.199444	0.0333944	0.727881	-0.0984224	0.304089	0.0559368	0.559815
OR8G1	antiquewhite4	-0.0459846	0.631763	-0.00840851	0.930204	-0.0459846	0.631763	-0.00840851	0.930204	0.0302284	0.752805	-0.0169506	0.859841	0.0239262	0.803159
SNX5	antiquewhite4	0.172799	0.0697381	0.440479	1.31204e-06	0.172799	0.0697381	0.440479	1.31204e-06	-0.38907	2.4406e-05	0.762705	2.32853e-22	-0.183583	0.0537678
SPAG4	antiquewhite4	-0.0705016	0.462164	-0.513812	8.05137e-09	-0.0705016	0.462164	-0.513812	8.05137e-09	-0.218567	0.0211881	-0.197086	0.0381436	0.378564	4.18871e-05
CRYAA	antiquewhite4	-0.0393745	0.681586	0.152161	0.110877	-0.0393745	0.681586	0.152161	0.110877	0.0589573	0.538781	0.041276	0.667101	-0.107651	0.260756
USP18	antiquewhite4	-0.0411057	0.668394	0.135894	0.154988	-0.0411057	0.668394	0.135894	0.154988	-0.0400477	0.676444	0.286996	0.00225828	-0.19252	0.0429354
RTN4R	antiquewhite4	0.0334923	0.727115	0.171252	0.0723149	0.0334923	0.727115	0.171252	0.0723149	0.0781045	0.415179	0.475934	1.29684e-07	-0.337715	0.000289099
MCM5	antiquewhite4	0.185398	0.0514027	0.0630223	0.511105	0.185398	0.0514027	0.0630223	0.511105	-0.267483	0.00453815	0.349945	0.000166597	0.0094988	0.921182
MPST	antiquewhite4	0.0793195	0.407938	-0.235315	0.0129133	0.0793195	0.407938	-0.235315	0.0129133	0.0704829	0.462283	-0.317022	0.00069863	0.00121534	0.989899
CELSR1	antiquewhite4	0.182204	0.0556249	0.164198	0.0850592	0.182204	0.0556249	0.164198	0.0850592	-0.270646	0.00406629	0.355074	0.000131319	-0.150594	0.114643
SCO2	antiquewhite4	-0.0410491	0.668823	0.217411	0.0218985	-0.0410491	0.668823	0.217411	0.0218985	-0.132807	0.16467	0.107324	0.262213	-0.274952	0.00349452
LSG1	antiquewhite4	0.197411	0.0378206	0.537471	1.18518e-09	0.197411	0.0378206	0.537471	1.18518e-09	-0.304203	0.00117046	0.789631	7.2546e-25	-0.174328	0.0672639
MSL2	antiquewhite4	0.00517842	0.956982	0.21759	0.0217872	0.00517842	0.956982	0.21759	0.0217872	-0.320004	0.000617571	0.196508	0.0387246	0.202211	0.033308
SIDT1	antiquewhite4	0.0824154	0.389825	0.28719	0.00224207	0.0824154	0.389825	0.28719	0.00224207	-0.130934	0.17076	0.66667	1.38359e-15	-0.335431	0.000319649
VGLL4	antiquewhite4	0.00318786	0.97351	0.0523951	0.584968	0.00318786	0.97351	0.0523951	0.584968	-0.0958323	0.317053	0.13455	0.15915	0.211696	0.0257175
NCEH1	antiquewhite4	0.179455	0.0594832	0.487038	5.94374e-08	0.179455	0.0594832	0.487038	5.94374e-08	-0.0346673	0.717937	0.301732	0.00128946	-0.0863129	0.367721
SEMA3B	antiquewhite4	-0.220466	0.0200642	-0.136018	0.154609	-0.220466	0.0200642	-0.136018	0.154609	0.301833	0.0012844	-0.417486	5.14814e-06	-0.201186	0.0342318
CRYGS	antiquewhite4	0.0157303	0.869839	0.333342	0.000350173	0.0157303	0.869839	0.333342	0.000350173	-0.273543	0.00367314	0.665934	1.52482e-15	-0.35993	0.000104437
MANF	antiquewhite4	-0.167461	0.0789572	-0.103028	0.281907	-0.167461	0.0789572	-0.103028	0.281907	-0.186286	0.0502771	0.21781	0.0216507	0.0583491	0.542985
SERPINI2	antiquewhite4	0.132517	0.165602	0.277214	0.00322409	0.132517	0.165602	0.277214	0.00322409	0.0176819	0.853859	0.299746	0.001393	-0.162669	0.0880444
CMSS1	antiquewhite4	-0.0390275	0.684243	0.0609149	0.525361	-0.0390275	0.684243	0.0609149	0.525361	-0.306082	0.00108675	0.655413	5.94058e-15	-0.257238	0.00642015
CRMP1	antiquewhite4	0.101942	0.287039	-0.0416096	0.664572	0.101942	0.287039	-0.0416096	0.664572	0.207748	0.0286759	-0.287998	0.00217582	-0.0244132	0.799237
UCHL1	antiquewhite4	-0.104653	0.274345	-0.424536	3.42156e-06	-0.104653	0.274345	-0.424536	3.42156e-06	-0.315501	0.000743657	-0.0879513	0.358663	0.259589	0.00593581
MRFAP1L1	antiquewhite4	0.0491933	0.608142	0.278043	0.00312975	0.0491933	0.608142	0.278043	0.00312975	-0.362104	9.41449e-05	0.721584	4.11435e-19	0.0663524	0.488991
RAPGEF2	antiquewhite4	-0.0636139	0.507139	0.210242	0.0267752	-0.0636139	0.507139	0.210242	0.0267752	-0.0466647	0.626724	0.137219	0.150966	0.0750818	0.433517
COL13A1	antiquewhite4	-0.0703492	0.463135	0.279485	0.00297164	-0.0703492	0.463135	0.279485	0.00297164	-0.0991768	0.300379	0.181935	0.0559939	-0.00330937	0.972501
DMP1	antiquewhite4	-0.0410599	0.668741	-0.0493121	0.607275	-0.0410599	0.668741	-0.0493121	0.607275	0.0498664	0.603237	-0.160089	0.09327	-0.0695826	0.468035
RIOK2	antiquewhite4	-0.0444979	0.642836	0.203397	0.0322659	-0.0444979	0.642836	0.203397	0.0322659	-0.401626	1.24873e-05	0.565997	9.57006e-11	0.178012	0.0615955
MCTP1	antiquewhite4	-0.146323	0.125419	-0.153627	0.10744	-0.146323	0.125419	-0.153627	0.10744	-0.134743	0.158546	-0.384311	3.12414e-05	0.342469	0.000233966
MRPS27	antiquewhite4	0.180381	0.0581601	0.340672	0.000253558	0.180381	0.0581601	0.340672	0.000253558	-0.432644	2.11432e-06	0.664801	1.77005e-15	-0.178173	0.0613557
ZFP2	antiquewhite4	0.0157459	0.869711	0.192167	0.0433252	0.0157459	0.869711	0.192167	0.0433252	0.0400815	0.676187	0.367866	7.12556e-05	-0.296575	0.00157408
TCERG1	antiquewhite4	0.148253	0.120458	0.475777	1.31102e-07	0.148253	0.120458	0.475777	1.31102e-07	-0.452788	6.05037e-07	0.744671	7.37134e-21	-0.001163	0.990334
SLC25A46	antiquewhite4	0.131836	0.167807	0.0165668	0.862983	0.131836	0.167807	0.0165668	0.862983	-0.350856	0.000159749	0.306826	0.00105515	0.343983	0.000218572
EEF1G	antiquewhite4	0.316869	0.000703045	0.20663	0.029564	0.316869	0.000703045	0.20663	0.029564	-0.386977	2.72189e-05	0.547052	5.22553e-10	-0.153708	0.107252
CAPSL	antiquewhite4	-0.137525	0.150048	0.0363518	0.704852	-0.137525	0.150048	0.0363518	0.704852	0.131103	0.170204	-0.0560083	0.559312	-0.08382	0.381768
KLHL3	antiquewhite4	0.188665	0.0473611	0.37437	5.17012e-05	0.188665	0.0473611	0.37437	5.17012e-05	-0.29443	0.00170842	0.824534	1.01284e-28	-0.374073	5.24716e-05
CDC23	antiquewhite4	0.0816268	0.394392	0.404085	1.09161e-05	0.0816268	0.394392	0.404085	1.09161e-05	-0.417039	5.28169e-06	0.803222	2.82911e-26	0.0512301	0.593353
CYP39A1	antiquewhite4	0.0806425	0.400138	-0.137164	0.151132	0.0806425	0.400138	-0.137164	0.151132	0.0479705	0.617098	-0.138128	0.148252	0.052761	0.582345
CRISP1	antiquewhite4	-0.0418751	0.662562	0.00290578	0.975853	-0.0418751	0.662562	0.00290578	0.975853	0.00753364	0.937451	-0.00965141	0.919919	-0.0292385	0.760652
PREP	antiquewhite4	0.202959	0.0326477	0.579168	2.75595e-11	0.202959	0.0326477	0.579168	2.75595e-11	-0.29617	0.00159865	0.666617	1.3933e-15	-0.0630946	0.510619
TAF8	antiquewhite4	-0.00802117	0.933412	-0.279269	0.00299482	-0.00802117	0.933412	-0.279269	0.00299482	-0.246843	0.00900783	-0.495488	3.22158e-08	0.420755	4.26459e-06
PSORS1C1	antiquewhite4	-0.0696788	0.467419	-0.244872	0.00959067	-0.0696788	0.467419	-0.244872	0.00959067	0.0273757	0.775484	-0.207157	0.029143	0.0379089	0.692832
ILRUN	antiquewhite4	-0.0354685	0.711703	-0.205364	0.030599	-0.0354685	0.711703	-0.205364	0.030599	0.194241	0.0410731	-0.427829	2.81809e-06	-0.152577	0.109892
PPIL1	antiquewhite4	-0.00421706	0.964963	0.358371	0.000112454	-0.00421706	0.964963	0.358371	0.000112454	-0.405914	9.87073e-06	0.64189	3.1587e-14	0.192234	0.0432508
TBX18	antiquewhite4	0.0303931	0.751502	-0.141069	0.139722	0.0303931	0.751502	-0.141069	0.139722	0.0509138	0.595639	-0.174724	0.0666347	0.07533	0.431994
ULBP3	antiquewhite4	-0.027776	0.772289	-0.0838192	0.381773	-0.027776	0.772289	-0.0838192	0.381773	0.0192989	0.840664	-0.0767302	0.42346	-0.0561365	0.558412
EPB41L2	antiquewhite4	0.0645709	0.500757	0.0851213	0.374395	0.0645709	0.500757	0.0851213	0.374395	0.0240033	0.802538	0.257111	0.00644727	-0.0474571	0.620875
ZBTB24	antiquewhite4	0.0913374	0.340387	0.133234	0.163304	0.0913374	0.340387	0.133234	0.163304	-0.410582	7.61324e-06	0.552	3.38865e-10	-0.0906278	0.344167
GARIN1B	antiquewhite4	-0.0135957	0.887377	-0.16183	0.0897186	-0.0135957	0.887377	-0.16183	0.0897186	0.0270605	0.778001	-0.351456	0.000155385	-0.0249677	0.794776
CD81	antiquewhite4	0.195717	0.0395304	0.548675	4.53702e-10	0.195717	0.0395304	0.548675	4.53702e-10	-0.308746	0.000977406	0.729075	1.16728e-19	-0.220118	0.0202662
CPVL	antiquewhite4	0.41526	5.84583e-06	0.776818	1.24986e-23	0.41526	5.84583e-06	0.776818	1.24986e-23	-0.010029	0.916797	0.518264	5.67712e-09	-0.439436	1.39901e-06
ZP3	antiquewhite4	0.310188	0.00092248	0.335268	0.000321951	0.310188	0.00092248	0.335268	0.000321951	-0.245093	0.00952371	0.38646	2.79582e-05	-0.154647	0.105097
GPNMB	antiquewhite4	0.14131	0.139041	0.319833	0.00062198	0.14131	0.139041	0.319833	0.00062198	-0.0841586	0.379842	0.151356	0.112799	-0.0872002	0.362798
FOXP2	antiquewhite4	-0.0657654	0.492851	0.127792	0.181349	-0.0657654	0.492851	0.127792	0.181349	-0.0301254	0.75362	0.0611636	0.523668	-0.0126863	0.894865
WNT16	antiquewhite4	0.105236	0.271665	-0.12937	0.175973	0.105236	0.271665	-0.12937	0.175973	-0.113409	0.235964	0.115728	0.226455	0.175115	0.0660184
PTCD1	antiquewhite4	0.262029	0.00546767	0.521382	4.43134e-09	0.262029	0.00546767	0.521382	4.43134e-09	-0.352619	0.000147233	0.734229	4.78717e-20	-0.206106	0.0299889
NSMAF	antiquewhite4	-0.00911045	0.924394	0.548141	4.75321e-10	-0.00911045	0.924394	0.548141	4.75321e-10	-0.0800223	0.403784	0.480259	9.6015e-08	-0.242975	0.0101831
ASH2L	antiquewhite4	-0.0754276	0.431396	-0.300488	0.00135348	-0.0754276	0.431396	-0.300488	0.00135348	-0.00375445	0.968804	-0.422104	3.94347e-06	0.560589	1.57083e-10
DOK2	antiquewhite4	0.358315	0.000112748	0.6049	2.04849e-12	0.358315	0.000112748	0.6049	2.04849e-12	-0.0794373	0.40724	0.434705	1.86702e-06	-0.24905	0.00839215
CLDN23	antiquewhite4	0.371638	5.92075e-05	0.689392	5.97603e-17	0.371638	5.92075e-05	0.689392	5.97603e-17	0.0189556	0.843462	0.464065	2.89756e-07	-0.260081	0.00583847
OR2S2	antiquewhite4	0.0139128	0.884768	-0.0990845	0.300832	0.0139128	0.884768	-0.0990845	0.300832	0.0313141	0.744228	-0.0543728	0.570858	0.021944	0.819176
RPL7A	antiquewhite4	0.241743	0.0105847	0.290981	0.00194635	0.241743	0.0105847	0.290981	0.00194635	-0.555582	2.46553e-10	0.746198	5.56366e-21	-0.14582	0.126739
MRPS2	antiquewhite4	0.267093	0.00459951	0.37372	5.34029e-05	0.267093	0.00459951	0.37372	5.34029e-05	-0.0697671	0.466853	0.538244	1.11043e-09	-0.491301	4.37284e-08
SFRP5	antiquewhite4	0.092756	0.332908	0.0284245	0.767123	0.092756	0.332908	0.0284245	0.767123	0.0247891	0.796212	0.0823553	0.390172	-0.141608	0.138202
OR1N2	antiquewhite4	0.272774	0.00377405	0.0258583	0.787626	0.272774	0.00377405	0.0258583	0.787626	0.115486	0.227438	-0.127473	0.182447	-0.055902	0.560059
TMEM126A	antiquewhite4	0.138731	0.146471	0.344479	0.000213733	0.138731	0.146471	0.344479	0.000213733	-0.417343	5.19056e-06	0.618871	4.51903e-13	-0.0607924	0.526196
B4GALT1	antiquewhite4	-0.140353	0.141763	-0.32601	0.000479863	-0.140353	0.141763	-0.32601	0.000479863	-0.164639	0.0842139	-0.573905	4.5622e-11	0.345004	0.00020872
POLE3	antiquewhite4	0.163657	0.086105	0.114492	0.231487	0.163657	0.086105	0.114492	0.231487	-0.389368	2.40279e-05	0.47618	1.27498e-07	0.147055	0.12352
MRM3	antiquewhite4	0.224092	0.0180602	0.55373	2.90762e-10	0.224092	0.0180602	0.55373	2.90762e-10	-0.385196	2.98489e-05	0.710954	2.29512e-18	-0.239101	0.011493
SP5	antiquewhite4	0.144037	0.131497	0.0854018	0.372818	0.144037	0.131497	0.0854018	0.372818	0.0471436	0.623186	-0.0955508	0.318483	0.0514604	0.591691
HARBI1	antiquewhite4	-0.126299	0.186543	-0.372189	5.7617e-05	-0.126299	0.186543	-0.372189	5.7617e-05	0.054859	0.567414	-0.495926	3.11951e-08	0.513917	7.98565e-09
ALG8	antiquewhite4	0.334205	0.000337257	0.625843	2.06595e-13	0.334205	0.000337257	0.625843	2.06595e-13	-0.240949	0.0108507	0.727133	1.6247e-19	-0.338788	0.000275698
PTPRT	antiquewhite4	-0.0171647	0.858089	0.0518725	0.588723	-0.0171647	0.858089	0.0518725	0.588723	0.205902	0.0301552	0.007186	0.940332	-0.127179	0.183468
PERM1	antiquewhite4	-0.0661303	0.490449	-0.0253413	0.791774	-0.0661303	0.490449	-0.0253413	0.791774	0.238754	0.0116172	-0.103417	0.280083	-0.221238	0.0196223
EIF2AK3	antiquewhite4	-0.0788326	0.410831	0.155523	0.103117	-0.0788326	0.410831	0.155523	0.103117	-0.216309	0.0225946	0.589227	1.02521e-11	-0.102059	0.286482
SF3B3	antiquewhite4	0.143423	0.133167	0.446101	9.24774e-07	0.143423	0.133167	0.446101	9.24774e-07	-0.106466	0.266072	0.551128	3.65942e-10	-0.315916	0.000731102
ARV1	antiquewhite4	0.00557588	0.953684	0.0338137	0.7246	0.00557588	0.953684	0.0338137	0.7246	-0.297468	0.00152102	0.303179	0.00121852	0.219991	0.0203401
PEBP1	antiquewhite4	0.127124	0.18366	0.317062	0.00069748	0.127124	0.18366	0.317062	0.00069748	-0.319871	0.000621004	0.82766	4.15835e-29	-0.362231	9.35764e-05
ATR	antiquewhite4	0.143198	0.133784	0.649109	1.30817e-14	0.143198	0.133784	0.649109	1.30817e-14	-0.298625	0.00145472	0.859622	1.43902e-33	-0.190451	0.0452658
ALDH18A1	antiquewhite4	-0.0999132	0.296787	-0.0447448	0.640992	-0.0999132	0.296787	-0.0447448	0.640992	-0.122748	0.199333	0.480398	9.50871e-08	-0.117251	0.220362
EPS8	antiquewhite4	0.137666	0.149626	0.498562	2.56742e-08	0.137666	0.149626	0.498562	2.56742e-08	-0.046266	0.629676	0.16161	0.0901604	-0.244041	0.00984645
HHAT	antiquewhite4	0.105888	0.268692	0.441436	1.23678e-06	0.105888	0.268692	0.441436	1.23678e-06	-0.389433	2.3946e-05	0.65699	4.86224e-15	-0.323124	0.000542067
PDCD1	antiquewhite4	-0.0319809	0.738975	0.140662	0.14088	-0.0319809	0.738975	0.140662	0.14088	0.204414	0.0313948	0.293372	0.00177843	-0.476347	1.26039e-07
SHCBP1L	antiquewhite4	-0.00162268	0.986514	0.0432476	0.652209	-0.00162268	0.986514	0.0432476	0.652209	0.0303934	0.751499	-0.0490831	0.608947	0.0214055	0.82354
ST3GAL5	antiquewhite4	0.219151	0.0208371	0.449035	7.68544e-07	0.219151	0.0208371	0.449035	7.68544e-07	-0.289586	0.00205078	0.357164	0.000119045	-0.378424	4.21827e-05
BRDT	antiquewhite4	-0.106131	0.267588	0.0183895	0.84808	-0.106131	0.267588	0.0183895	0.84808	-0.0169203	0.860089	-0.0583851	0.542736	0.049085	0.608933
ADCY5	antiquewhite4	0.0670176	0.484634	-0.00214522	0.982172	0.0670176	0.484634	-0.00214522	0.982172	-0.0299572	0.754952	-0.11434	0.232114	0.128537	0.178796
HLA-DQB1	antiquewhite4	0.020359	0.832038	0.247548	0.00880691	0.020359	0.832038	0.247548	0.00880691	0.0458372	0.632857	0.313649	0.000802016	-0.290572	0.00197641
ZBTB39	antiquewhite4	0.16906	0.0760987	0.481491	8.80726e-08	0.16906	0.0760987	0.481491	8.80726e-08	-0.159305	0.0949055	0.604055	2.23939e-12	-0.206315	0.0298185
WDR13	antiquewhite4	0.0428946	0.654866	-0.321094	0.000590166	0.0428946	0.654866	-0.321094	0.000590166	0.331793	0.000374522	-0.500692	2.19095e-08	0.099701	0.297819
RPGR	antiquewhite4	-0.016095	0.866848	0.355409	0.000129275	-0.016095	0.866848	0.355409	0.000129275	-0.0741434	0.439302	0.251469	0.00776034	-0.0535955	0.576384
SRPX2	antiquewhite4	0.208575	0.0280337	-0.0205481	0.830501	0.208575	0.0280337	-0.0205481	0.830501	-0.0229432	0.811093	-0.12889	0.177593	0.127641	0.181869
APOOL	antiquewhite4	0.0143747	0.88097	-0.0313698	0.743789	0.0143747	0.88097	-0.0313698	0.743789	-0.363442	8.82916e-05	0.0531982	0.579219	0.20774	0.0286824
SLC25A5	antiquewhite4	0.235556	0.0128187	0.435122	1.82053e-06	0.235556	0.0128187	0.435122	1.82053e-06	-0.550213	3.96561e-10	0.741676	1.27219e-20	0.0203187	0.832365
ZMYM3	antiquewhite4	0.181028	0.0572493	0.224326	0.0179369	0.181028	0.0572493	0.224326	0.0179369	-0.145443	0.127734	0.432491	2.13381e-06	-0.000101119	0.99916
SLC16A2	antiquewhite4	0.0291237	0.761564	-0.123886	0.195168	0.0291237	0.761564	-0.123886	0.195168	-0.103159	0.281292	0.161263	0.0908623	-0.128184	0.180002
EIF4A1	antiquewhite4	0.170112	0.0742633	0.529994	2.20631e-09	0.170112	0.0742633	0.529994	2.20631e-09	-0.241955	0.0105147	0.582866	1.9235e-11	-0.185571	0.0511816
PRPH	antiquewhite4	-0.102525	0.284277	0.00616522	0.948795	-0.102525	0.284277	0.00616522	0.948795	0.0933264	0.329931	0.14996	0.116198	-0.191348	0.0442424
DKC1	antiquewhite4	0.0489962	0.609582	0.442835	1.13405e-06	0.0489962	0.609582	0.442835	1.13405e-06	-0.210369	0.0266815	0.809051	6.50582e-27	-0.213787	0.0242587
PRKY	antiquewhite4	0.146531	0.124878	0.352969	0.000144862	0.146531	0.124878	0.352969	0.000144862	-0.265261	0.00489819	0.539383	1.0085e-09	-0.10938	0.25313
C1QB	antiquewhite4	-0.0129763	0.892476	0.181319	0.0568437	-0.0129763	0.892476	0.181319	0.0568437	-0.137993	0.148653	-0.150741	0.114287	0.236246	0.0125507
ID3	antiquewhite4	0.100492	0.293984	0.0293725	0.759588	0.100492	0.293984	0.0293725	0.759588	-0.159713	0.0940513	0.3507	0.0001609	-0.229969	0.0151786
PRKCQ	antiquewhite4	0.0493051	0.607326	0.29215	0.00186254	0.0493051	0.607326	0.29215	0.00186254	-0.206596	0.0295921	0.601542	2.9141e-12	-0.380955	3.71012e-05
IGSF8	antiquewhite4	0.110759	0.247159	0.213351	0.024557	0.110759	0.247159	0.213351	0.024557	-0.00295414	0.975452	0.484272	7.2378e-08	-0.289984	0.00202047
NFE2	antiquewhite4	-0.114683	0.230705	-0.290517	0.00198054	-0.114683	0.230705	-0.290517	0.00198054	0.0221708	0.817339	-0.591505	8.15607e-12	0.530004	2.20461e-09
ZNF362	antiquewhite4	0.356064	0.000125366	0.309639	0.000943064	0.356064	0.000125366	0.309639	0.000943064	-0.217832	0.0216372	0.2026	0.0329631	0.0797541	0.405366
LEFTY2	antiquewhite4	-0.0381656	0.690857	0.0206813	0.829419	-0.0381656	0.690857	0.0206813	0.829419	-0.0622143	0.516547	0.179265	0.0597587	-0.142353	0.136117
CHI3L1	antiquewhite4	-0.0233935	0.807456	0.167185	0.0794602	-0.0233935	0.807456	0.167185	0.0794602	-0.0590317	0.538268	0.220758	0.0198961	-0.217281	0.0219794
POGK	antiquewhite4	0.274498	0.00355125	0.307793	0.00101528	0.274498	0.00355125	0.307793	0.00101528	-0.121132	0.205359	0.397867	1.53047e-05	0.00701542	0.941745
TBX3	antiquewhite4	-0.118628	0.214955	0.226449	0.0168522	-0.118628	0.214955	0.226449	0.0168522	-0.00596017	0.950496	0.0963245	0.314563	-0.0143912	0.880834
MRPL24	antiquewhite4	0.18958	0.0462777	0.353854	0.000139019	0.18958	0.0462777	0.353854	0.000139019	-0.28483	0.00244621	0.613582	8.07877e-13	-0.353604	0.000140644
MUC1	antiquewhite4	-0.313725	0.000799556	-0.310942	0.000894924	-0.313725	0.000799556	-0.310942	0.000894924	-0.0574259	0.549397	-0.490776	4.54233e-08	0.369484	6.58345e-05
OXCT2	antiquewhite4	0.111373	0.244532	-0.220993	0.0197616	0.111373	0.244532	-0.220993	0.0197616	-0.2522	0.00757778	-0.00746578	0.938013	0.183562	0.0537957
H3-4	antiquewhite4	-0.0643142	0.502465	0.033027	0.730759	-0.0643142	0.502465	0.033027	0.730759	-0.15337	0.108035	-0.352244	0.000149814	0.219961	0.0203576
S100A10	antiquewhite4	0.23381	0.0135193	0.697843	1.72391e-17	0.23381	0.0135193	0.697843	1.72391e-17	0.0970336	0.310997	0.505191	1.56169e-08	-0.552747	3.17207e-10
NOC2L	antiquewhite4	0.150146	0.11574	0.47748	1.16526e-07	0.150146	0.11574	0.47748	1.16526e-07	0.0302521	0.752617	0.422134	3.93657e-06	-0.435722	1.75542e-06
FCMR	antiquewhite4	0.220949	0.0197868	0.271829	0.00390137	0.220949	0.0197868	0.271829	0.00390137	-0.125632	0.1889	0.692373	3.87372e-17	-0.395137	1.77152e-05
ZMIZ1	antiquewhite4	0.0649305	0.49837	0.391797	2.11483e-05	0.0649305	0.49837	0.391797	2.11483e-05	-0.203568	0.0321179	0.328628	0.000429195	0.0582352	0.543774
TWNK	antiquewhite4	0.111655	0.243334	0.210172	0.0268267	0.111655	0.243334	0.210172	0.0268267	-0.397081	1.59648e-05	0.576634	3.51685e-11	-0.0552072	0.564954
COMMD3	antiquewhite4	-0.0048806	0.959454	0.021456	0.823131	-0.0048806	0.959454	0.021456	0.823131	-0.490666	4.57872e-08	0.492595	3.9805e-08	0.0533	0.578492
STRAP	antiquewhite4	0.112289	0.24065	0.315341	0.000748525	0.112289	0.24065	0.315341	0.000748525	0.0499236	0.60282	0.546656	5.40811e-10	-0.126536	0.18571
CPXM2	antiquewhite4	-0.0379745	0.692327	0.0286719	0.765155	-0.0379745	0.692327	0.0286719	0.765155	-0.0306805	0.74923	-0.0575702	0.548392	-0.0628046	0.512568
SMC3	antiquewhite4	-0.0261987	0.784897	0.110475	0.248381	-0.0261987	0.784897	0.110475	0.248381	-0.261904	0.00549072	0.486485	6.18338e-08	0.211697	0.0257166
IL15RA	antiquewhite4	-0.10671	0.264972	0.188452	0.047616	-0.10671	0.264972	0.188452	0.047616	-0.0873014	0.362239	0.0685693	0.474555	0.229876	0.0152212
NMT2	antiquewhite4	0.00135934	0.988703	0.242973	0.0101836	0.00135934	0.988703	0.242973	0.0101836	-0.336819	0.000300753	0.591752	7.95544e-12	-0.231774	0.0143781
MARVELD1	antiquewhite4	0.382496	3.42932e-05	0.520549	4.73585e-09	0.382496	3.42932e-05	0.520549	4.73585e-09	-0.0828168	0.387512	0.312859	0.000828186	-0.34549	0.000204172
CLCF1	antiquewhite4	0.0523408	0.585357	0.415311	5.82905e-06	0.0523408	0.585357	0.415311	5.82905e-06	-0.253395	0.00728761	0.626777	1.85739e-13	-0.185637	0.0510978
DRAP1	antiquewhite4	-0.240822	0.0108938	-0.417022	5.28671e-06	-0.240822	0.0108938	-0.417022	5.28671e-06	0.0333678	0.728089	-0.402647	1.18107e-05	0.277521	0.00318881
IGF1	antiquewhite4	-0.0463152	0.629311	-0.382931	3.35382e-05	-0.0463152	0.629311	-0.382931	3.35382e-05	0.230893	0.0147643	-0.279645	0.00295449	-0.0621414	0.51704
SERPING1	antiquewhite4	-0.209031	0.0276841	0.200678	0.0346974	-0.209031	0.0276841	0.200678	0.0346974	0.0744357	0.437496	-0.0242107	0.800867	-0.0657216	0.49314
DHX37	antiquewhite4	0.159902	0.0936589	0.349473	0.000170252	0.159902	0.0936589	0.349473	0.000170252	-0.0179985	0.851273	0.459355	3.95359e-07	-0.354718	0.000133525
SLC22A18	antiquewhite4	0.0401219	0.675878	-0.204548	0.0312816	0.0401219	0.675878	-0.204548	0.0312816	-0.0809707	0.398216	-0.449467	7.47824e-07	0.245365	0.00944186
TRIM44	antiquewhite4	0.356647	0.00012198	0.738736	2.15832e-20	0.356647	0.00012198	0.738736	2.15832e-20	-0.234638	0.013183	0.682709	1.55089e-16	-0.231895	0.0143258
FAM222A-AS1	antiquewhite4	-0.0812795	0.396414	-0.27199	0.00387947	-0.0812795	0.396414	-0.27199	0.00387947	-0.0533937	0.577824	-0.340717	0.000253045	0.177619	0.0621808
PRB2	antiquewhite4	-0.132147	0.166799	0.170161	0.0741788	-0.132147	0.166799	0.170161	0.0741788	-0.0802697	0.402327	0.128295	0.17962	-0.133223	0.163341
BHLHE41	antiquewhite4	-0.0431091	0.653251	-0.349616	0.000169137	-0.0431091	0.653251	-0.349616	0.000169137	-0.272582	0.00379964	0.167932	0.0781071	0.142733	0.135066
HPD	antiquewhite4	-0.124986	0.191202	-0.388308	2.53965e-05	-0.124986	0.191202	-0.388308	2.53965e-05	-0.0827437	0.387933	-0.431378	2.28122e-06	0.513462	8.2739e-09
PDE1B	antiquewhite4	-0.190872	0.0447832	-0.319737	0.000624462	-0.190872	0.0447832	-0.319737	0.000624462	-0.0973574	0.309377	-0.547154	5.17949e-10	0.459321	3.96239e-07
KLRC1	antiquewhite4	-0.150555	0.11474	0.100943	0.291811	-0.150555	0.11474	0.100943	0.291811	-0.181505	0.0565864	0.415703	5.70024e-06	-0.0906855	0.343859
PZP	antiquewhite4	0.00385187	0.967995	0.125884	0.188005	0.00385187	0.967995	0.125884	0.188005	0.0770662	0.421427	0.152757	0.109469	-0.215076	0.0233957
DUSP6	antiquewhite4	0.257129	0.00644348	0.766313	1.12441e-22	0.257129	0.00644348	0.766313	1.12441e-22	-0.155396	0.103402	0.640701	3.64423e-14	-0.365176	8.12084e-05
PRMT8	antiquewhite4	0.0421028	0.66084	0.170086	0.0743081	0.0421028	0.66084	0.170086	0.0743081	-0.0419462	0.662024	0.0818343	0.393187	-0.110471	0.2484
OASL	antiquewhite4	-0.0783979	0.413424	0.0912052	0.341089	-0.0783979	0.413424	0.0912052	0.341089	0.00890982	0.926054	-0.0227718	0.812478	-0.244701	0.00964292
SUPT20H	antiquewhite4	-0.0725055	0.449504	-0.317638	0.000681143	-0.0725055	0.449504	-0.317638	0.000681143	-0.150559	0.11473	-0.435666	1.76133e-06	0.0151285	0.874777
TNFRSF19	antiquewhite4	-0.0740649	0.439788	-0.0666088	0.487309	-0.0740649	0.439788	-0.0666088	0.487309	0.127569	0.182117	-0.0423277	0.659141	-0.125754	0.188468
PROZ	antiquewhite4	-0.0657786	0.492764	-0.0549496	0.566774	-0.0657786	0.492764	-0.0549496	0.566774	0.204075	0.0316828	-0.0836197	0.382911	-0.103837	0.278123
IFI27L2	antiquewhite4	0.129226	0.176458	0.0356384	0.710383	0.129226	0.176458	0.0356384	0.710383	-0.217807	0.0216529	0.068213	0.47686	-0.0913049	0.340559
TMEM251	antiquewhite4	0.0255104	0.790416	0.304594	0.00115257	0.0255104	0.790416	0.304594	0.00115257	-0.380926	3.71554e-05	0.437387	1.58614e-06	0.174598	0.066835
FAM30A	antiquewhite4	-0.00468707	0.961061	-0.267815	0.00448642	-0.00468707	0.961061	-0.267815	0.00448642	-0.255276	0.0068509	0.21713	0.0220739	-0.0880853	0.357929
RTN1	antiquewhite4	0.308203	0.000998822	0.444991	9.91434e-07	0.308203	0.000998822	0.444991	9.91434e-07	0.070462	0.462417	0.241053	0.0108156	-0.0616995	0.52003
PSMA3	antiquewhite4	-0.129648	0.175039	0.273309	0.00370356	-0.129648	0.175039	0.273309	0.00370356	-0.356205	0.000124539	0.378466	4.2093e-05	0.131037	0.17042
NEMF	antiquewhite4	0.0819391	0.39258	0.26524	0.0049018	0.0819391	0.39258	0.26524	0.0049018	-0.436773	1.6467e-06	0.617993	4.9799e-13	0.148636	0.119491
EVL	antiquewhite4	0.22713	0.0165166	0.460616	3.63953e-07	0.22713	0.0165166	0.460616	3.63953e-07	-0.131014	0.170496	0.762547	2.40348e-22	-0.47357	1.52579e-07
MYO5C	antiquewhite4	0.053666	0.575882	0.0950778	0.320896	0.053666	0.575882	0.0950778	0.320896	-0.111724	0.243041	0.338521	0.000278976	-0.228829	0.0157043
NOX5	antiquewhite4	0.128194	0.179966	0.0336087	0.726203	0.128194	0.179966	0.0336087	0.726203	0.12568	0.188728	-0.153921	0.106761	0.0629537	0.511566
TTC23	antiquewhite4	-0.0451124	0.638249	0.123588	0.196251	-0.0451124	0.638249	0.123588	0.196251	-0.0184208	0.847825	0.0546904	0.568608	-0.0674983	0.4815
NUP107	antiquewhite4	0.0288347	0.76386	0.413357	6.51214e-06	0.0288347	0.76386	0.413357	6.51214e-06	-0.385056	3.00642e-05	0.788074	1.03604e-24	0.072718	0.448173
CYFIP1	antiquewhite4	0.356275	0.000124127	0.798983	7.99182e-26	0.356275	0.000124127	0.798983	7.99182e-26	-0.0687588	0.473332	0.430881	2.35009e-06	-0.130046	0.173707
IDH3A	antiquewhite4	0.0548758	0.567296	0.247717	0.00875936	0.0548758	0.567296	0.247717	0.00875936	-0.0578564	0.546402	0.382986	3.34425e-05	-0.317447	0.000686532
IFT140	antiquewhite4	0.224201	0.0180026	0.219045	0.0208998	0.224201	0.0180026	0.219045	0.0208998	-0.208531	0.0280669	0.387105	2.70381e-05	-0.135087	0.157476
PIEZO1	antiquewhite4	0.254822	0.00695412	0.441271	1.24946e-06	0.254822	0.00695412	0.441271	1.24946e-06	-0.101164	0.29075	0.543329	7.20528e-10	-0.305167	0.00112681
CDH8	antiquewhite4	0.130445	0.172377	0.140609	0.14103	0.130445	0.172377	0.140609	0.14103	-0.118312	0.216185	0.0714137	0.456378	0.0541213	0.572644
ELMO3	antiquewhite4	-0.160086	0.0932764	-0.490525	4.62562e-08	-0.160086	0.0932764	-0.490525	4.62562e-08	-0.227299	0.0164344	-0.37811	4.2858e-05	0.368325	6.96791e-05
MPHOSPH6	antiquewhite4	-0.0102589	0.914898	0.37961	3.97252e-05	-0.0102589	0.914898	0.37961	3.97252e-05	-0.214909	0.0235062	0.527965	2.60502e-09	0.107342	0.262136
ABCA3	antiquewhite4	0.0793625	0.407683	0.18518	0.0516821	0.0793625	0.407683	0.18518	0.0516821	-0.1511	0.113416	0.400293	1.3425e-05	-0.0834574	0.383839
NDUFAB1	antiquewhite4	0.246299	0.00916563	0.3998	1.37885e-05	0.246299	0.00916563	0.3998	1.37885e-05	-0.5771	3.36302e-11	0.671964	6.82128e-16	0.0320068	0.738771
RCBTB2	antiquewhite4	0.205312	0.0306416	0.524786	3.37167e-09	0.205312	0.0306416	0.524786	3.37167e-09	-0.363511	8.7999e-05	0.511436	9.68244e-09	-0.019371	0.840077
TFAP4	antiquewhite4	0.187192	0.0491502	0.139729	0.14356	0.187192	0.0491502	0.139729	0.14356	-0.00597409	0.95038	0.173967	0.0678411	-0.266215	0.00474057
ADAT1	antiquewhite4	0.0311604	0.74544	-0.0289085	0.763273	0.0311604	0.74544	-0.0289085	0.763273	-0.332668	0.000360592	0.0480717	0.616355	0.260222	0.00581101
GALK1	antiquewhite4	0.0237038	0.804952	0.00670407	0.944327	0.0237038	0.804952	0.00670407	0.944327	-0.140872	0.140282	-0.225418	0.017372	0.155745	0.10262
FBXL20	antiquewhite4	-0.109811	0.251254	-0.284659	0.00246155	-0.109811	0.251254	-0.284659	0.00246155	0.104006	0.277338	-0.514166	7.8323e-09	0.261593	0.00554882
MRPL58	antiquewhite4	0.179448	0.0594932	0.436526	1.67164e-06	0.179448	0.0594932	0.436526	1.67164e-06	-0.464753	2.76797e-07	0.644125	2.41035e-14	-0.20323	0.0324117
DHRS7B	antiquewhite4	-0.0857034	0.371126	-0.145315	0.128072	-0.0857034	0.371126	-0.145315	0.128072	0.0324759	0.735083	-0.305775	0.00110002	0.189307	0.0465989
RASL11A	antiquewhite4	0.0306902	0.749153	-0.162532	0.0883156	0.0306902	0.749153	-0.162532	0.0883156	0.109125	0.254245	-0.354986	0.00013186	0.0673576	0.482417
ZNF18	antiquewhite4	-0.00258058	0.978555	0.00696668	0.942149	-0.00258058	0.978555	0.00696668	0.942149	-0.236651	0.0123954	-0.0117409	0.90266	-0.0674739	0.481659
GLP2R	antiquewhite4	0.194853	0.0404275	-0.0718247	0.453783	0.194853	0.0404275	-0.0718247	0.453783	0.111164	0.245427	-0.216954	0.0221849	0.043874	0.647507
NLE1	antiquewhite4	0.142702	0.135151	0.219457	0.0206549	0.142702	0.135151	0.219457	0.0206549	-0.275095	0.00347681	0.618152	4.89314e-13	-0.289961	0.00202218
MPP3	antiquewhite4	0.150502	0.114868	0.629887	1.30017e-13	0.150502	0.114868	0.629887	1.30017e-13	-0.140151	0.142342	0.500417	2.23642e-08	-0.188056	0.0480942
FZD2	antiquewhite4	0.384158	3.14892e-05	0.760405	3.67923e-22	0.384158	3.14892e-05	0.760405	3.67923e-22	0.0351762	0.713975	0.373955	5.27813e-05	-0.28571	0.00236817
RPL27	antiquewhite4	0.051914	0.588424	0.0536449	0.576033	0.051914	0.588424	0.0536449	0.576033	-0.449382	7.51825e-07	0.448797	7.8025e-07	-0.112581	0.239424
NME2	antiquewhite4	0.188261	0.0478458	0.406014	9.81626e-06	0.188261	0.0478458	0.406014	9.81626e-06	-0.452258	6.25938e-07	0.667996	1.1606e-15	-0.240691	0.0109386
ABI3	antiquewhite4	0.134496	0.159319	0.616844	5.65325e-13	0.134496	0.159319	0.616844	5.65325e-13	0.189266	0.0466469	0.340141	0.000259618	-0.462768	3.15805e-07
GIP	antiquewhite4	-0.0961827	0.315279	-0.024816	0.795996	-0.0961827	0.315279	-0.024816	0.795996	0.202328	0.033204	-0.17725	0.0627338	0.00415184	0.965504
CLEC10A	antiquewhite4	0.286043	0.00233931	0.723236	3.1277e-19	0.286043	0.00233931	0.723236	3.1277e-19	0.247827	0.00872853	0.494182	3.54519e-08	-0.590725	8.82223e-12
RPS7	antiquewhite4	0.0196813	0.837551	0.0889552	0.353182	0.0196813	0.837551	0.0889552	0.353182	-0.310451	0.000912785	0.528448	2.50423e-09	-0.249376	0.00830435
TBX21	antiquewhite4	0.040771	0.670936	0.355766	0.000127131	0.040771	0.670936	0.355766	0.000127131	-0.118598	0.215069	0.556834	2.20437e-10	-0.293744	0.00175348
EIF4A3	antiquewhite4	-0.061837	0.519099	0.340722	0.000252986	-0.061837	0.519099	0.340722	0.000252986	-0.453573	5.75324e-07	0.492216	4.09181e-08	0.31956	0.000629075
GPR18	antiquewhite4	0.0920585	0.336572	0.351151	0.000157588	0.0920585	0.336572	0.351151	0.000157588	-0.146836	0.124085	0.721696	4.03922e-19	-0.442564	1.15328e-06
DRG2	antiquewhite4	0.348148	0.000180907	0.30985	0.0009351	0.348148	0.000180907	0.30985	0.0009351	-0.128766	0.178014	0.399381	1.41047e-05	-0.123589	0.196248
DSG2	antiquewhite4	0.205761	0.0302708	-0.0894611	0.35044	0.205761	0.0302708	-0.0894611	0.35044	0.0139307	0.88462	-0.0239149	0.803251	0.0399138	0.677466
SERPINB7	antiquewhite4	-0.283991	0.0025227	-0.333767	0.000343765	-0.283991	0.0025227	-0.333767	0.000343765	-0.0157466	0.869705	-0.243686	0.0099575	0.308001	0.00100693
THSD1	antiquewhite4	0.127923	0.180897	0.426224	3.0984e-06	0.127923	0.180897	0.426224	3.0984e-06	-0.393494	1.93328e-05	0.75158	2.03167e-21	-0.0755316	0.430759
UBE2M	antiquewhite4	-0.0245742	0.797941	-0.370163	6.3674e-05	-0.0245742	0.797941	-0.370163	6.3674e-05	0.277301	0.00321408	-0.530047	2.19681e-09	-0.00943885	0.921677
HAUS8	antiquewhite4	-0.0193913	0.839912	0.202169	0.0333453	-0.0193913	0.839912	0.202169	0.0333453	-0.351533	0.00015483	0.479671	1.00046e-07	-0.112551	0.239547
RPL18	antiquewhite4	0.275155	0.00346942	0.366557	7.59469e-05	0.275155	0.00346942	0.366557	7.59469e-05	-0.374952	5.02201e-05	0.745618	6.19238e-21	-0.385506	2.93747e-05
GRWD1	antiquewhite4	0.258491	0.00615775	0.393175	1.9662e-05	0.258491	0.00615775	0.393175	1.9662e-05	-0.289544	0.00205399	0.654708	6.49546e-15	-0.340534	0.000255121
SLC7A9	antiquewhite4	-0.0221981	0.817118	0.134417	0.159566	-0.0221981	0.817118	0.134417	0.159566	0.0402008	0.675277	0.121843	0.202693	-0.088421	0.356092
MKNK2	antiquewhite4	-0.0816437	0.394294	0.156279	0.101434	-0.0816437	0.394294	0.156279	0.101434	-0.121494	0.203999	0.136135	0.154251	-0.0258359	0.787805
ZNF101	antiquewhite4	0.100767	0.29266	0.181276	0.0569034	0.100767	0.29266	0.181276	0.0569034	-0.324651	0.000508297	0.565929	9.63102e-11	-0.196917	0.0383128
MYO1F	antiquewhite4	0.0443804	0.643715	-0.0740088	0.440136	0.0443804	0.643715	-0.0740088	0.440136	-0.330888	0.000389456	-0.290305	0.00199634	0.351741	0.000153347
GUCY1B2	antiquewhite4	-0.0216445	0.821603	-0.114699	0.230641	-0.0216445	0.821603	-0.114699	0.230641	-0.0586709	0.540759	0.0310537	0.746282	0.0104734	0.913125
ILKAP	antiquewhite4	-0.111363	0.244578	0.0793718	0.407628	-0.111363	0.244578	0.0793718	0.407628	-0.192695	0.0427421	0.258903	0.00607368	-0.00128724	0.989302
CRYGC	antiquewhite4	-0.0212319	0.824949	-0.000344353	0.997138	-0.0212319	0.824949	-0.000344353	0.997138	0.0112269	0.906902	-0.0426857	0.65644	-0.055152	0.565344
RPL37A	antiquewhite4	0.217094	0.0220966	0.288085	0.00216885	0.217094	0.0220966	0.288085	0.00216885	-0.439849	1.36397e-06	0.504768	1.61251e-08	-0.183135	0.0543657
EIF2AK2	antiquewhite4	-0.0439675	0.646806	0.0319845	0.738946	-0.0439675	0.646806	0.0319845	0.738946	-0.0503962	0.599388	-0.101339	0.289914	-0.192159	0.0433348
EIF3F	antiquewhite4	0.379313	4.03284e-05	0.330066	0.000403503	0.379313	4.03284e-05	0.330066	0.000403503	-0.356021	0.000125616	0.635573	6.7031e-14	-0.126568	0.185599
ATP6V1B1	antiquewhite4	-0.0207226	0.829083	0.108252	0.258088	-0.0207226	0.829083	0.108252	0.258088	0.0897667	0.348791	-0.1181	0.217014	-0.0333802	0.727992
TCF7L1	antiquewhite4	-0.0316604	0.741499	-0.0435074	0.650257	-0.0316604	0.741499	-0.0435074	0.650257	-0.250572	0.0079896	-0.0867274	0.365416	0.151768	0.111813
GIGYF2	antiquewhite4	-0.0433365	0.651541	-0.0581774	0.544174	-0.0433365	0.651541	-0.0581774	0.544174	0.109538	0.252442	-0.193975	0.0413566	0.0634538	0.50821
ARHGAP25	antiquewhite4	0.089327	0.351166	0.256869	0.00649918	0.089327	0.351166	0.256869	0.00649918	-0.15927	0.0949802	0.189005	0.0469565	-0.0778464	0.416727
HOXD11	antiquewhite4	-0.132539	0.165531	0.0774383	0.419182	-0.132539	0.165531	0.0774383	0.419182	0.146475	0.125022	-0.00234224	0.980535	-0.0867667	0.365198
BMPR1A	antiquewhite4	0.156516	0.100911	0.0989915	0.301288	0.156516	0.100911	0.0989915	0.301288	-0.177745	0.0619917	0.352834	0.000145773	-0.109352	0.253252
ADAM17	antiquewhite4	-0.121626	0.203503	-0.194548	0.0407482	-0.121626	0.203503	-0.194548	0.0407482	0.121775	0.202948	-0.475845	1.30488e-07	-0.0325911	0.734179
TSHZ2	antiquewhite4	0.0588963	0.539202	0.107288	0.262375	0.0588963	0.539202	0.107288	0.262375	-0.218846	0.0210198	0.396001	1.6916e-05	-0.084562	0.377554
NRSN2	antiquewhite4	-0.0135928	0.887401	-0.0701334	0.464511	-0.0135928	0.887401	-0.0701334	0.464511	-0.097018	0.311075	-0.0518736	0.588715	0.134884	0.158107
NINL	antiquewhite4	-0.0538606	0.574497	0.0875132	0.361071	-0.0538606	0.574497	0.0875132	0.361071	-0.166516	0.0806866	0.388169	2.55809e-05	-0.14775	0.121737
MRPL39	antiquewhite4	-0.0315363	0.742476	0.273982	0.00361667	-0.0315363	0.742476	0.273982	0.00361667	-0.300714	0.00134166	0.664693	1.79523e-15	-0.0869117	0.364394
PIGP	antiquewhite4	0.269616	0.00421486	0.464992	2.72426e-07	0.269616	0.00421486	0.464992	2.72426e-07	-0.290224	0.0020024	0.695568	2.41945e-17	-0.293011	0.00180292
S100B	antiquewhite4	0.018515	0.847056	0.0428797	0.654978	0.018515	0.847056	0.0428797	0.654978	-0.100982	0.291623	0.158836	0.0958949	0.0613591	0.522339
DGCR6L	antiquewhite4	0.248433	0.00856047	0.206914	0.0293365	0.248433	0.00856047	0.206914	0.0293365	-0.212058	0.0254598	0.465255	2.67688e-07	-0.235919	0.0126768
CRYBB1	antiquewhite4	-0.00321114	0.973317	-0.211349	0.0259669	-0.00321114	0.973317	-0.211349	0.0259669	-0.127066	0.18386	-0.0058504	0.951407	-0.00415688	0.965462
PISD	antiquewhite4	0.135762	0.155394	0.0807375	0.399581	0.135762	0.155394	0.0807375	0.399581	-0.183711	0.0535993	0.0364147	0.704364	0.0186667	0.845819
ARHGEF3	antiquewhite4	0.104806	0.27364	0.454542	5.40521e-07	0.104806	0.27364	0.454542	5.40521e-07	-0.329949	0.000405535	0.467306	2.33354e-07	-0.0604742	0.528367
MLF1	antiquewhite4	-0.0815018	0.395119	0.177501	0.0623573	-0.0815018	0.395119	0.177501	0.0623573	0.0011871	0.990134	0.189444	0.0464379	-0.255844	0.0067235
FBLN2	antiquewhite4	0.0266179	0.781541	-0.0213549	0.823951	0.0266179	0.781541	-0.0213549	0.823951	-0.142779	0.134937	0.232688	0.0139869	-0.112133	0.24131
ATG7	antiquewhite4	-0.0276793	0.773061	-0.27733	0.00321068	-0.0276793	0.773061	-0.27733	0.00321068	-0.0962747	0.314814	-0.627389	1.73204e-13	0.248163	0.0086349
SSUH2	antiquewhite4	-0.00992172	0.917684	-0.140079	0.142552	-0.00992172	0.917684	-0.140079	0.142552	0.238393	0.0117479	-0.380646	3.76892e-05	-0.0251523	0.793292
CNTN4	antiquewhite4	-0.110433	0.248563	-0.210228	0.0267856	-0.110433	0.248563	-0.210228	0.0267856	0.0899533	0.347785	-0.157717	0.0982899	-0.0101585	0.915727
COL7A1	antiquewhite4	-0.140185	0.142245	-0.286541	0.00229663	-0.140185	0.142245	-0.286541	0.00229663	0.0551286	0.565509	-0.362384	9.28915e-05	0.0184439	0.847636
CISH	antiquewhite4	-0.041668	0.66413	0.0802925	0.402193	-0.041668	0.66413	0.0802925	0.402193	-0.268713	0.00434904	0.247258	0.00888915	0.183731	0.0535729
SLC22A13	antiquewhite4	-0.112143	0.241268	-0.0829231	0.386901	-0.112143	0.241268	-0.0829231	0.386901	-0.0646226	0.500414	-0.221382	0.0195408	0.225976	0.017089
DZIP3	antiquewhite4	-0.00852466	0.929243	0.0902708	0.346079	-0.00852466	0.929243	0.0902708	0.346079	-0.280961	0.00281715	0.483796	7.48584e-08	0.0921651	0.336011
TOMM70	antiquewhite4	0.0289937	0.762596	0.345897	0.000200442	0.0289937	0.762596	0.345897	0.000200442	-0.134387	0.15966	0.629964	1.28876e-13	-0.131267	0.169664
NAP1L5	antiquewhite4	-0.0146757	0.878496	0.11845	0.215646	-0.0146757	0.878496	0.11845	0.215646	0.00823479	0.931643	0.396161	1.67718e-05	-0.00616818	0.948771
CAMK2D	antiquewhite4	0.200238	0.0351046	0.452625	6.11419e-07	0.200238	0.0351046	0.452625	6.11419e-07	-0.0301398	0.753506	0.446055	9.27492e-07	-0.495474	3.22478e-08
RPS3A	antiquewhite4	0.0363441	0.704911	0.112569	0.239472	0.0363441	0.704911	0.112569	0.239472	-0.327298	0.000454289	0.60067	3.19113e-12	-0.259955	0.00586333
GNPDA2	antiquewhite4	0.15324	0.108339	0.455076	5.22214e-07	0.15324	0.108339	0.455076	5.22214e-07	-0.264036	0.00510744	0.853462	1.25587e-32	-0.162751	0.0878815
L3HYPDH	antiquewhite4	0.155781	0.102541	0.490464	4.64601e-08	0.155781	0.102541	0.490464	4.64601e-08	-0.221801	0.0193051	0.283452	0.00257295	-0.175724	0.0650682
TMCO6	antiquewhite4	-0.183358	0.0540677	-0.0798923	0.40455	-0.183358	0.0540677	-0.0798923	0.40455	0.157592	0.0985586	-0.407416	9.08352e-06	0.22161	0.0194122
RAD1	antiquewhite4	0.00260926	0.978317	0.153824	0.106983	0.00260926	0.978317	0.153824	0.106983	-0.3664	7.65292e-05	0.644917	2.18897e-14	0.0111543	0.907501
CNIH1	antiquewhite4	0.267295	0.00456759	0.359194	0.000108154	0.267295	0.00456759	0.359194	0.000108154	-0.292856	0.00181352	0.528368	2.52071e-09	0.101254	0.290319
ZNF454	antiquewhite4	-0.0677988	0.479546	-0.00201214	0.983278	-0.0677988	0.479546	-0.00201214	0.983278	0.0833967	0.384186	-0.134669	0.158778	-0.0564605	0.55614
CKMT2	antiquewhite4	-0.0535654	0.576599	0.0957573	0.317434	-0.0535654	0.576599	0.0957573	0.317434	0.054845	0.567514	0.0462727	0.629626	-0.093811	0.327415
SEPTIN8	antiquewhite4	0.157282	0.0992311	0.574685	4.23607e-11	0.157282	0.0992311	0.574685	4.23607e-11	-0.326178	0.000476452	0.71538	1.13285e-18	-0.146573	0.124767
VDAC1	antiquewhite4	0.219197	0.0208093	0.644714	2.24378e-14	0.219197	0.0208093	0.644714	2.24378e-14	-0.338905	0.000274275	0.704068	6.70945e-18	-0.10534	0.271188
FBXL7	antiquewhite4	-0.168544	0.0770128	-0.0259467	0.786917	-0.168544	0.0770128	-0.0259467	0.786917	-0.0123639	0.897522	0.0391822	0.683058	-0.0881919	0.357345
ESM1	antiquewhite4	0.0456464	0.634275	0.0224633	0.814972	0.0456464	0.634275	0.0224633	0.814972	0.111185	0.245336	0.141049	0.13978	-0.216789	0.0222891
ATOX1	antiquewhite4	-0.0456503	0.634245	-0.236134	0.0125939	-0.0456503	0.634245	-0.236134	0.0125939	-0.013464	0.888461	-0.382538	3.42189e-05	0.288658	0.00212307
PDLIM7	antiquewhite4	-0.0825876	0.388832	-0.280852	0.00282831	-0.0825876	0.388832	-0.280852	0.00282831	0.209917	0.0270164	-0.475276	1.35702e-07	-0.00386189	0.967912
GFPT2	antiquewhite4	-0.0631032	0.510562	-0.0345765	0.718645	-0.0631032	0.510562	-0.0345765	0.718645	-0.194063	0.0412626	-0.010884	0.909733	0.1782	0.0613164
DNAAF2	antiquewhite4	0.178194	0.0613249	0.410053	7.84235e-06	0.178194	0.0613249	0.410053	7.84235e-06	-0.416505	5.44542e-06	0.839986	1.03607e-30	-0.0897087	0.349103
VCAN	antiquewhite4	0.301913	0.00128042	0.768891	6.62881e-23	0.301913	0.00128042	0.768891	6.62881e-23	0.0658328	0.492407	0.388805	2.47457e-05	-0.454711	5.34644e-07
FAM162B	antiquewhite4	-0.0298081	0.756134	-0.0994051	0.299263	-0.0298081	0.756134	-0.0994051	0.299263	0.185678	0.0510455	-0.159734	0.0940081	-0.00513715	0.957325
MTO1	antiquewhite4	0.147125	0.123338	0.310159	0.000923579	0.147125	0.123338	0.310159	0.000923579	-0.469779	1.97509e-07	0.645605	2.01266e-14	0.225725	0.0172157
PNRC1	antiquewhite4	-0.0405871	0.672335	0.214236	0.0239552	-0.0405871	0.672335	0.214236	0.0239552	0.187456	0.0488254	0.259072	0.00603932	-0.20869	0.0279451
HSP90AB1	antiquewhite4	0.123834	0.195357	0.304525	0.00115568	0.123834	0.195357	0.304525	0.00115568	0.17499	0.0662146	0.453626	5.73356e-07	-0.298225	0.00147734
PLA2G7	antiquewhite4	0.0574329	0.549347	0.699329	1.37931e-17	0.0574329	0.549347	0.699329	1.37931e-17	0.0197714	0.836817	0.463118	3.0856e-07	-0.27857	0.00307105
PDCD2	antiquewhite4	0.321258	0.000586122	0.291098	0.00193776	0.321258	0.000586122	0.291098	0.00193776	-0.405282	1.02206e-05	0.635613	6.67158e-14	-0.10326	0.280817
DNAH8	antiquewhite4	0.00676904	0.943788	0.0767948	0.423069	0.00676904	0.943788	0.0767948	0.423069	0.0309133	0.74739	0.0811009	0.397456	-0.0956335	0.318063
BYSL	antiquewhite4	0.106676	0.265123	0.345909	0.000200336	0.106676	0.265123	0.345909	0.000200336	-0.267284	0.00456942	0.509396	1.13307e-08	0.106797	0.264579
NPFFR1	antiquewhite4	-0.021941	0.8192	-0.110459	0.248452	-0.021941	0.8192	-0.110459	0.248452	0.0972093	0.310117	-0.204515	0.0313096	0.105245	0.271625
H2BC12	antiquewhite4	-0.189412	0.0464749	-0.459905	3.81353e-07	-0.189412	0.0464749	-0.459905	3.81353e-07	0.0781355	0.414994	-0.639525	4.19486e-14	0.371406	5.98901e-05
ZSCAN26	antiquewhite4	0.199712	0.0355974	0.502253	1.94913e-08	0.199712	0.0355974	0.502253	1.94913e-08	-0.290759	0.00196261	0.667448	1.24823e-15	-0.112418	0.240108
GNL1	antiquewhite4	0.116176	0.224651	-0.0681199	0.477463	0.116176	0.224651	-0.0681199	0.477463	-0.370728	6.19273e-05	0.2538	0.00719148	0.0805641	0.400597
MAPK13	antiquewhite4	0.20265	0.0329197	-0.0328071	0.732484	0.20265	0.0329197	-0.0328071	0.732484	-0.126291	0.186572	-0.139816	0.143309	0.0788021	0.411012
ULBP2	antiquewhite4	-0.234645	0.0131801	0.0136024	0.887321	-0.234645	0.0131801	0.0136024	0.887321	-0.200935	0.0344611	0.00915958	0.923988	0.094156	0.325631
SLC22A1	antiquewhite4	-0.0593944	0.53577	-0.195442	0.0398148	-0.0593944	0.53577	-0.195442	0.0398148	0.243176	0.0101187	-0.331544	0.000378591	-0.276559	0.00330042
UBE2H	antiquewhite4	-0.195721	0.0395264	-0.388427	2.5239e-05	-0.195721	0.0395264	-0.388427	2.5239e-05	0.27219	0.00385232	-0.603917	2.27215e-12	0.387544	2.6427e-05
GIMAP6	antiquewhite4	0.251007	0.00787768	0.675563	4.18198e-16	0.251007	0.00787768	0.675563	4.18198e-16	-0.141561	0.138332	0.604946	2.03864e-12	-0.257238	0.0064202
GPR65	antiquewhite4	0.0750228	0.43388	0.47959	1.00616e-07	0.0750228	0.43388	0.47959	1.00616e-07	-0.224752	0.0177144	0.389489	2.38756e-05	0.156918	0.100027
DDC	antiquewhite4	-0.110176	0.249672	-0.0800883	0.403394	-0.110176	0.249672	-0.0800883	0.403394	0.0513925	0.592181	-0.070466	0.462391	0.00228763	0.980989
STAG3	antiquewhite4	-0.0657645	0.492857	-0.125169	0.190546	-0.0657645	0.492857	-0.125169	0.190546	0.123146	0.197871	0.0948547	0.322038	-0.298451	0.00146456
AOAH	antiquewhite4	0.110343	0.248952	0.0106157	0.911949	0.110343	0.248952	0.0106157	0.911949	-0.283501	0.00256834	-0.0983342	0.304525	0.0805716	0.400554
SAMD9L	antiquewhite4	-0.17136	0.0721321	0.190552	0.045149	-0.17136	0.0721321	0.190552	0.045149	-0.153312	0.10817	0.0927987	0.332685	0.133228	0.163325
TP53TG1	antiquewhite4	-0.050297	0.600108	0.026272	0.78431	-0.050297	0.600108	0.026272	0.78431	-0.207979	0.0284954	0.229179	0.0155414	-0.115817	0.226099
EPHB6	antiquewhite4	0.230755	0.0148255	0.158926	0.0957052	0.230755	0.0148255	0.158926	0.0957052	0.0449201	0.639683	0.118372	0.21595	-0.391232	2.17884e-05
TPST1	antiquewhite4	-0.0488918	0.610345	-0.160551	0.0923175	-0.0488918	0.610345	-0.160551	0.0923175	0.0932981	0.330079	-0.310753	0.000901767	0.0932186	0.330493
TSPAN12	antiquewhite4	-0.125785	0.188357	-0.0678303	0.479342	-0.125785	0.188357	-0.0678303	0.479342	0.0846305	0.377166	-0.0658773	0.492114	0.0100586	0.916553
ZFAND1	antiquewhite4	0.0206394	0.829759	0.295594	0.00163429	0.0206394	0.829759	0.295594	0.00163429	-0.241084	0.0108051	0.801084	4.79135e-26	-0.266388	0.00471256
ZNF395	antiquewhite4	0.248065	0.00866224	0.312432	0.000842654	0.248065	0.00866224	0.312432	0.000842654	-0.189433	0.0464507	0.633084	8.97343e-14	-0.465045	2.71459e-07
DUSP26	antiquewhite4	0.149639	0.11699	-0.174382	0.0671784	0.149639	0.11699	-0.174382	0.0671784	0.0731179	0.445674	-0.296039	0.00160674	-0.0866759	0.365702
RRS1	antiquewhite4	0.245223	0.00948462	0.574225	4.42593e-11	0.245223	0.00948462	0.574225	4.42593e-11	-0.243772	0.00993033	0.852902	1.52198e-32	-0.251742	0.00769163
CYP7A1	antiquewhite4	-0.00498596	0.95858	-0.118578	0.215147	-0.00498596	0.95858	-0.118578	0.215147	0.202062	0.0334411	-0.0791247	0.409094	-0.101227	0.290448
SQLE	antiquewhite4	0.103685	0.278831	0.240467	0.0110151	0.103685	0.278831	0.240467	0.0110151	-0.0633894	0.508642	0.307618	0.00102242	0.0443524	0.643924
CTSV	antiquewhite4	-0.0528869	0.581444	0.0706526	0.461204	-0.0528869	0.581444	0.0706526	0.461204	-0.136133	0.154257	0.0966131	0.313108	0.13692	0.151866
SURF2	antiquewhite4	0.175601	0.0652591	0.297716	0.0015066	0.175601	0.0652591	0.297716	0.0015066	-0.147487	0.122408	0.359208	0.000108083	-0.466442	2.4727e-07
PPP1R26	antiquewhite4	0.301379	0.00130735	0.597665	4.35502e-12	0.301379	0.00130735	0.597665	4.35502e-12	-0.154052	0.106459	0.417956	5.01139e-06	-0.0158703	0.868691
GOLM1	antiquewhite4	0.133092	0.163759	0.496304	3.03388e-08	0.133092	0.163759	0.496304	3.03388e-08	0.0134782	0.888344	0.478552	1.08167e-07	-0.180593	0.0578607
NPDC1	antiquewhite4	0.0913573	0.340281	0.260112	0.00583243	0.0913573	0.340281	0.260112	0.00583243	0.000266895	0.997782	0.487379	5.80075e-08	-0.489257	5.06897e-08
SIGMAR1	antiquewhite4	0.186966	0.0494284	0.222124	0.0191252	0.186966	0.0494284	0.222124	0.0191252	-0.17679	0.0634311	0.411806	7.10737e-06	-0.256014	0.00668601
ANXA2	antiquewhite4	0.360409	0.000102083	0.785849	1.71493e-24	0.360409	0.000102083	0.785849	1.71493e-24	-0.202149	0.0333634	0.408405	8.59742e-06	0.00500308	0.958438
SLC28A1	antiquewhite4	-0.0779284	0.416235	-0.120274	0.208611	-0.0779284	0.416235	-0.120274	0.208611	0.140061	0.142604	-0.303736	0.00119214	-0.149478	0.117389
APBA2	antiquewhite4	0.179669	0.0591762	0.270876	0.00403373	0.179669	0.0591762	0.270876	0.00403373	-0.176433	0.0639749	0.554185	2.79242e-10	-0.197729	0.0375068
WWP1	antiquewhite4	0.0789969	0.409853	0.409058	8.29025e-06	0.0789969	0.409853	0.409058	8.29025e-06	-0.340038	0.000260817	0.568618	7.50293e-11	-0.225436	0.0173628
ZNF271P	antiquewhite4	-0.103982	0.277451	-0.284159	0.00250716	-0.103982	0.277451	-0.284159	0.00250716	0.0910595	0.341864	-0.355132	0.000130962	0.0597907	0.533047
OSBPL10	antiquewhite4	0.0477639	0.618617	0.0127437	0.894392	0.0477639	0.618617	0.0127437	0.894392	-0.085936	0.369824	0.368176	7.01854e-05	-0.144416	0.130475
PRF1	antiquewhite4	-0.0940293	0.326286	0.210517	0.0265728	-0.0940293	0.326286	0.210517	0.0265728	-0.12791	0.18094	0.398361	1.49032e-05	-0.0648286	0.499046
KIF13B	antiquewhite4	0.295011	0.00167101	0.54298	7.4241e-10	0.295011	0.00167101	0.54298	7.4241e-10	-0.34754	0.000186003	0.489498	4.9817e-08	0.0792096	0.40859
DYNC2H1	antiquewhite4	0.137636	0.149715	0.168946	0.0762989	0.137636	0.149715	0.168946	0.0762989	-0.150245	0.115497	0.244533	0.00969437	0.0150124	0.875731
TCEA2	antiquewhite4	-0.136342	0.153621	0.0104905	0.912983	-0.136342	0.153621	0.0104905	0.912983	-0.240723	0.0109277	0.450999	6.78378e-07	0.0435299	0.650088
RIMS2	antiquewhite4	0.0876438	0.360353	0.0908267	0.343105	0.0876438	0.360353	0.0908267	0.343105	0.098376	0.304318	-0.033806	0.724661	-0.0553545	0.563915
PDXDC1	antiquewhite4	0.225092	0.0175389	0.438214	1.50798e-06	0.225092	0.0175389	0.438214	1.50798e-06	-0.279887	0.00292879	0.706837	4.37522e-18	-0.0764488	0.425167
RPLP2	antiquewhite4	0.237608	0.012036	0.420823	4.24784e-06	0.237608	0.012036	0.420823	4.24784e-06	-0.147009	0.123638	0.653336	7.72166e-15	-0.487161	5.89173e-08
POU6F2	antiquewhite4	-0.00414771	0.965539	0.130467	0.172304	-0.00414771	0.965539	0.130467	0.172304	0.0188022	0.844713	0.0903858	0.345463	-0.00781673	0.935105
AXIN2	antiquewhite4	0.0348869	0.716226	0.0824119	0.389845	0.0348869	0.716226	0.0824119	0.389845	-0.258916	0.00607087	0.388325	2.53739e-05	0.0153622	0.872859
TSPAN3	antiquewhite4	0.172474	0.0702731	0.354841	0.000132759	0.172474	0.0702731	0.354841	0.000132759	-0.175633	0.0652088	0.738176	2.38516e-20	-0.252891	0.00740894
PTGER4	antiquewhite4	0.105304	0.271356	0.506121	1.45531e-08	0.105304	0.271356	0.506121	1.45531e-08	-0.219452	0.0206576	0.639394	4.26108e-14	-0.0996494	0.298071
RBM3	antiquewhite4	0.0306559	0.749424	0.1727	0.0699003	0.0306559	0.749424	0.1727	0.0699003	-0.278024	0.00313187	0.242617	0.0102984	0.183836	0.0534333
GPR101	antiquewhite4	0.00127619	0.989394	0.15384	0.106948	0.00127619	0.989394	0.15384	0.106948	0.251753	0.00768898	0.0233391	0.807895	-0.242837	0.0102275
PLAC1	antiquewhite4	-0.145506	0.127567	-0.153445	0.107861	-0.145506	0.127567	-0.153445	0.107861	-0.0298923	0.755466	-0.112713	0.238868	0.11148	0.244076
MYBPH	antiquewhite4	0.0498082	0.603661	0.448663	7.86902e-07	0.0498082	0.603661	0.448663	7.86902e-07	-0.0205501	0.830484	0.358903	0.000109654	-0.385129	2.99517e-05
CDC7	antiquewhite4	-0.0806839	0.399895	0.200902	0.0344916	-0.0806839	0.399895	0.200902	0.0344916	0.0880393	0.35818	0.335903	0.000313105	-0.169254	0.0757572
DPH5	antiquewhite4	0.00705017	0.941457	0.151551	0.112332	0.00705017	0.941457	0.151551	0.112332	-0.0343035	0.720775	0.392366	2.0523e-05	0.0515297	0.591192
ACTRT2	antiquewhite4	-0.000236512	0.998034	-0.116227	0.224445	-0.000236512	0.998034	-0.116227	0.224445	0.171018	0.0727118	-0.25782	0.00629701	0.0274207	0.775124
ATP1A2	antiquewhite4	-0.0207537	0.828831	-0.0629722	0.511441	-0.0207537	0.828831	-0.0629722	0.511441	0.0225991	0.813875	-0.11211	0.241406	0.0323427	0.73613
LRRC40	antiquewhite4	0.0147394	0.877973	0.163253	0.0868941	0.0147394	0.877973	0.163253	0.0868941	-0.483989	7.38411e-08	0.542928	7.45709e-10	0.297908	0.00149552
ZP4	antiquewhite4	-0.0969108	0.311612	-0.0448501	0.640205	-0.0969108	0.311612	-0.0448501	0.640205	0.0774131	0.419333	-0.105063	0.272461	-0.0941664	0.325578
B4GALT2	antiquewhite4	0.0533462	0.578162	-0.367741	7.16931e-05	0.0533462	0.578162	-0.367741	7.16931e-05	-0.0316429	0.741636	-0.377383	4.44562e-05	0.145674	0.127123
TMEM79	antiquewhite4	0.0486556	0.612073	0.000318852	0.99735	0.0486556	0.612073	0.000318852	0.99735	-0.0430665	0.653572	-0.181923	0.0560094	0.119575	0.211287
COQ9	antiquewhite4	0.198415	0.0368366	0.271634	0.00392817	0.198415	0.0368366	0.271634	0.00392817	-0.0431282	0.653108	0.319221	0.000637968	0.0457792	0.633288
EPHA2	antiquewhite4	-0.00434991	0.96386	0.00970764	0.919454	-0.00434991	0.96386	0.00970764	0.919454	0.022149	0.817516	-0.08905	0.352668	-0.0140122	0.88395
THEM4	antiquewhite4	0.243236	0.0100996	0.298799	0.00144497	0.243236	0.0100996	0.298799	0.00144497	-0.185298	0.0515312	0.403287	1.14047e-05	-0.348355	0.000179203
EFCAB2	antiquewhite4	-0.281642	0.00274842	0.0897606	0.348823	-0.281642	0.00274842	0.0897606	0.348823	-0.0113616	0.905789	-0.113148	0.237051	0.226679	0.0167381
MBTPS1	antiquewhite4	0.162441	0.0884966	0.390153	2.30596e-05	0.162441	0.0884966	0.390153	2.30596e-05	-0.36801	7.07587e-05	0.605665	1.88947e-12	0.114346	0.232087
ABHD12	antiquewhite4	0.111305	0.244823	0.184109	0.0530742	0.111305	0.244823	0.184109	0.0530742	-0.161894	0.0895889	0.135692	0.155607	0.0397349	0.678832
XKR8	antiquewhite4	0.0530038	0.580608	0.156271	0.101451	0.0530038	0.580608	0.156271	0.101451	-0.00395223	0.967162	-0.0218745	0.819739	-0.19182	0.0437118
PLEKHG5	antiquewhite4	-0.0228824	0.811584	-0.284464	0.00247927	-0.0228824	0.811584	-0.284464	0.00247927	0.110994	0.246155	-0.377552	4.40811e-05	0.237669	0.0120134
ENKD1	antiquewhite4	-0.0216819	0.8213	-0.173382	0.0687856	-0.0216819	0.8213	-0.173382	0.0687856	-0.359759	0.000105292	-0.17307	0.0692943	0.125698	0.188666
ARHGAP12	antiquewhite4	0.0435615	0.649851	0.24027	0.011083	0.0435615	0.649851	0.24027	0.011083	-0.427418	2.88749e-06	0.540472	9.19573e-10	0.1964	0.0388334
HSD11B2	antiquewhite4	-0.0923432	0.335074	-0.148888	0.118859	-0.0923432	0.335074	-0.148888	0.118859	0.183645	0.0536867	-0.28222	0.00269129	-0.111744	0.242955
DUSP5	antiquewhite4	-0.243297	0.0100803	-0.0706335	0.461325	-0.243297	0.0100803	-0.0706335	0.461325	-0.218595	0.0211712	0.217861	0.0216196	0.117852	0.21799
ACTA2	antiquewhite4	0.0795181	0.406762	0.0287146	0.764815	0.0795181	0.406762	0.0287146	0.764815	0.12056	0.207526	-0.26971	0.00420107	0.0582661	0.54356
RPP38	antiquewhite4	0.138574	0.146935	0.289038	0.00209322	0.138574	0.146935	0.289038	0.00209322	-0.292537	0.00183548	0.387733	2.61685e-05	-0.0904982	0.344861
SEPHS1	antiquewhite4	0.0380159	0.692008	-0.209585	0.0272652	0.0380159	0.692008	-0.209585	0.0272652	-0.431488	2.26625e-06	0.129364	0.175991	0.342366	0.000235058
GRM5P1	antiquewhite4	-0.0370392	0.699535	0.0556978	0.561496	-0.0370392	0.699535	0.0556978	0.561496	0.0287237	0.764743	0.0457604	0.633428	-0.0672711	0.48298
C11orf1	antiquewhite4	0.0429017	0.654812	0.0580771	0.54487	0.0429017	0.654812	0.0580771	0.54487	-0.200325	0.035024	0.582827	1.93077e-11	-0.277834	0.0031533
TEX12	antiquewhite4	0.0159234	0.868255	0.150783	0.114185	0.0159234	0.868255	0.150783	0.114185	0.0655606	0.494202	-0.0247735	0.796337	-0.178748	0.0605098
MPZL2	antiquewhite4	-0.0155401	0.8714	0.425259	3.27943e-06	-0.0155401	0.8714	0.425259	3.27943e-06	-0.0387219	0.686585	0.294033	0.00173441	-0.171281	0.0722667
FXYD6	antiquewhite4	0.350889	0.000159509	0.552542	3.23027e-10	0.350889	0.000159509	0.552542	3.23027e-10	0.178421	0.0609898	0.28477	0.00245155	-0.324554	0.000510372
SLC22A9	antiquewhite4	-0.0449137	0.639731	0.0203103	0.832433	-0.0449137	0.639731	0.0203103	0.832433	0.104105	0.276877	-0.136761	0.152347	0.0194413	0.839504
FJX1	antiquewhite4	0.0564557	0.556173	0.0962797	0.314789	0.0564557	0.556173	0.0962797	0.314789	0.0342873	0.720901	-0.124796	0.191883	0.0324873	0.734994
C2CD3	antiquewhite4	0.0221919	0.817169	0.319511	0.000630342	0.0221919	0.817169	0.319511	0.000630342	-0.0681052	0.477558	0.142922	0.134542	-0.100612	0.293406
ESYT1	antiquewhite4	0.253911	0.00716536	0.285005	0.00243048	0.253911	0.00716536	0.285005	0.00243048	-0.232227	0.014183	0.521751	4.30277e-09	-0.254915	0.00693287
LMBR1L	antiquewhite4	-0.136298	0.153753	-0.000966322	0.991969	-0.136298	0.153753	-0.000966322	0.991969	-0.157734	0.098252	-0.094993	0.32133	0.00356318	0.970393
YARS2	antiquewhite4	0.178838	0.0603786	0.486696	6.09091e-08	0.178838	0.0603786	0.486696	6.09091e-08	-0.404955	1.04064e-05	0.63481	7.33154e-14	-0.108735	0.255957
HVCN1	antiquewhite4	0.357859	0.000115205	0.644532	2.29387e-14	0.357859	0.000115205	0.644532	2.29387e-14	0.0427197	0.656183	0.584306	1.67012e-11	-0.598479	4.00465e-12
C12orf43	antiquewhite4	0.229786	0.0152621	0.3006	0.00134758	0.229786	0.0152621	0.3006	0.00134758	-0.361027	9.91214e-05	0.557286	2.11659e-10	-0.0695286	0.468381
TMEM132C	antiquewhite4	-0.0345435	0.718903	-0.0271111	0.777597	-0.0345435	0.718903	-0.0271111	0.777597	0.0896503	0.349418	-0.0441164	0.64569	-0.0243713	0.799574
GRIN2B	antiquewhite4	-0.150574	0.114693	0.0329085	0.731688	-0.150574	0.114693	0.0329085	0.731688	0.0855688	0.37188	-0.026381	0.783437	-0.0745522	0.436777
LIMA1	antiquewhite4	0.196497	0.0387357	0.53344	1.66001e-09	0.196497	0.0387357	0.53344	1.66001e-09	-0.331363	0.000381551	0.81897	4.73162e-28	-0.126293	0.186563
COX14	antiquewhite4	0.0189341	0.843637	0.240258	0.0110872	0.0189341	0.843637	0.240258	0.0110872	-0.472887	1.59878e-07	0.496121	3.07511e-08	-0.147471	0.122451
IFNG	antiquewhite4	-0.100533	0.293788	0.178713	0.0605613	-0.100533	0.293788	0.178713	0.0605613	-0.162696	0.0879916	0.435597	1.76876e-06	-0.0505475	0.598291
RAPGEF3	antiquewhite4	-0.0152788	0.873543	0.12109	0.205517	-0.0152788	0.873543	0.12109	0.205517	0.120931	0.206118	0.038083	0.691492	-0.141121	0.139575
RPL6	antiquewhite4	0.231126	0.014661	0.327706	0.000446454	0.231126	0.014661	0.327706	0.000446454	-0.364991	8.19356e-05	0.735434	3.87471e-20	-0.317064	0.000697421
EEF1AKMT1	antiquewhite4	0.13146	0.169034	0.233297	0.0137313	0.13146	0.169034	0.233297	0.0137313	-0.317444	0.000686618	0.570831	6.09921e-11	-0.133367	0.162882
ALG5	antiquewhite4	0.165321	0.0829181	0.297979	0.00149142	0.165321	0.0829181	0.297979	0.00149142	-0.431161	2.31099e-06	0.599365	3.65398e-12	-0.0499851	0.602374
MYCBP2	antiquewhite4	0.0653783	0.495406	0.198807	0.0364587	0.0653783	0.495406	0.198807	0.0364587	-0.339197	0.000270752	0.240414	0.0110336	-0.207754	0.028671
IL32	antiquewhite4	0.154119	0.106305	0.328985	0.000422687	0.154119	0.106305	0.328985	0.000422687	-0.0766214	0.42412	0.579272	2.7283e-11	-0.435675	1.76043e-06
TRMT61A	antiquewhite4	0.130174	0.173279	0.418506	4.85553e-06	0.130174	0.173279	0.418506	4.85553e-06	-0.395645	1.72411e-05	0.498805	2.52162e-08	0.00487832	0.959473
C14orf132	antiquewhite4	0.0341919	0.721646	0.157946	0.0977944	0.0341919	0.721646	0.157946	0.0977944	-0.0562671	0.557496	0.318791	0.000649456	-0.149927	0.116278
RALGAPA1	antiquewhite4	0.103127	0.281441	0.415146	5.88374e-06	0.103127	0.281441	0.415146	5.88374e-06	-0.341402	0.000245424	0.702103	9.06237e-18	0.0598014	0.532974
PSME1	antiquewhite4	-0.0985563	0.303428	0.0489806	0.609696	-0.0985563	0.303428	0.0489806	0.609696	-0.176094	0.0644958	-0.0710435	0.458722	0.0659115	0.491889
APEX1	antiquewhite4	0.0768994	0.422435	0.0896646	0.349341	0.0768994	0.422435	0.0896646	0.349341	-0.150235	0.11552	0.495154	3.30154e-08	-0.125087	0.190839
MAX	antiquewhite4	-0.0478878	0.617706	-0.39097	2.20905e-05	-0.0478878	0.617706	-0.39097	2.20905e-05	0.0520072	0.587754	-0.573853	4.58469e-11	0.0988536	0.301965
CMA1	antiquewhite4	-0.0244071	0.799286	0.0204372	0.831402	-0.0244071	0.799286	0.0204372	0.831402	0.0769209	0.422306	0.087485	0.361227	-0.0731659	0.445375
FBLN5	antiquewhite4	0.13243	0.165884	0.369712	6.51013e-05	0.13243	0.165884	0.369712	6.51013e-05	-0.143193	0.133798	0.619239	4.33783e-13	-0.428696	2.67696e-06
ARL2BP	antiquewhite4	0.193502	0.0418644	0.524152	3.54852e-09	0.193502	0.0418644	0.524152	3.54852e-09	-0.122597	0.199891	0.516696	6.42428e-09	-0.274351	0.00356975
GLCE	antiquewhite4	0.121631	0.203485	0.577284	3.30416e-11	0.121631	0.203485	0.577284	3.30416e-11	-0.232695	0.0139839	0.575748	3.8278e-11	-0.06378	0.506028
CILP	antiquewhite4	0.114195	0.23271	0.335484	0.000318919	0.114195	0.23271	0.335484	0.000318919	-0.141283	0.139117	0.579566	2.65188e-11	-0.40671	9.44572e-06
RHCG	antiquewhite4	0.0473949	0.621333	0.043906	0.647267	0.0473949	0.621333	0.043906	0.647267	0.00676624	0.943811	0.223735	0.0182494	-0.352426	0.000148558
DHODH	antiquewhite4	0.190254	0.0454928	0.319268	0.000636741	0.190254	0.0454928	0.319268	0.000636741	-0.336298	0.000307726	0.569615	6.83572e-11	-0.328502	0.000431509
CSK	antiquewhite4	0.0120813	0.899852	-0.0225515	0.814259	0.0120813	0.899852	-0.0225515	0.814259	-0.158065	0.0975393	-0.127899	0.180978	0.271904	0.00389107
TUBGCP5	antiquewhite4	0.11594	0.225601	0.242097	0.0104678	0.11594	0.225601	0.242097	0.0104678	-0.365911	7.83675e-05	0.706684	4.48009e-18	-0.156266	0.101462
EFL1	antiquewhite4	0.108137	0.258595	0.566881	8.81856e-11	0.108137	0.258595	0.566881	8.81856e-11	-0.346759	0.000192739	0.660442	3.12219e-15	-0.269117	0.00428863
SPTBN5	antiquewhite4	0.00464179	0.961437	0.193186	0.0422061	0.00464179	0.961437	0.193186	0.0422061	-0.0574255	0.549399	0.258911	0.00607198	-0.214503	0.023776
UBE2I	antiquewhite4	0.242728	0.0102623	0.265999	0.00477593	0.242728	0.0102623	0.265999	0.00477593	0.0575179	0.548756	0.332907	0.000356867	0.0562292	0.557762
NME3	antiquewhite4	0.248806	0.00845842	0.315288	0.000750145	0.248806	0.00845842	0.315288	0.000750145	-0.312423	0.00084296	0.61496	6.9512e-13	-0.418886	4.75035e-06
CMTM2	antiquewhite4	0.00829413	0.931151	-0.222343	0.0190038	0.00829413	0.931151	-0.222343	0.0190038	-0.121825	0.202762	-0.27459	0.00353968	-0.000992573	0.991751
RNPS1	antiquewhite4	0.109159	0.254095	0.268747	0.00434393	0.109159	0.254095	0.268747	0.00434393	-0.187163	0.0491858	0.403661	1.1173e-05	0.0710015	0.458988
CDH11	antiquewhite4	0.0919369	0.337214	-0.0147827	0.877617	0.0919369	0.337214	-0.0147827	0.877617	0.145421	0.127791	-0.0341622	0.721877	-0.0282731	0.768328
EARS2	antiquewhite4	-0.160719	0.0919716	0.132936	0.164257	-0.160719	0.0919716	0.132936	0.164257	-0.30555	0.00110986	0.394943	1.78989e-05	0.00607348	0.949556
ZNF200	antiquewhite4	-0.196294	0.038941	0.178812	0.0604175	-0.196294	0.038941	0.178812	0.0604175	-0.0792171	0.408545	0.0208441	0.828097	0.19997	0.0353551
MT4	antiquewhite4	0.0775819	0.418317	0.080879	0.398753	0.0775819	0.418317	0.080879	0.398753	0.0929553	0.331866	-0.0658746	0.492132	-0.0480991	0.616154
CAPNS2	antiquewhite4	-0.0955907	0.31828	-0.259408	0.00597187	-0.0955907	0.31828	-0.259408	0.00597187	0.0147009	0.878289	-0.367319	7.31828e-05	0.210771	0.0263863
ENGASE	antiquewhite4	0.21261	0.0250712	0.378464	4.20986e-05	0.21261	0.0250712	0.378464	4.20986e-05	-0.0565577	0.555459	0.417754	5.06965e-06	-0.547962	4.82812e-10
ICAM2	antiquewhite4	0.25665	0.00654666	0.452569	6.13613e-07	0.25665	0.00654666	0.452569	6.13613e-07	0.0270456	0.77812	0.509976	1.08363e-08	-0.5215	4.38993e-09
COX11	antiquewhite4	0.199454	0.0358411	0.136453	0.153281	0.199454	0.0358411	0.136453	0.153281	-0.360699	0.000100681	0.59738	4.48479e-12	-0.154002	0.106574
B9D1	antiquewhite4	-0.0423368	0.659072	-0.350385	0.000163252	-0.0423368	0.659072	-0.350385	0.000163252	-0.22843	0.0158917	-0.0413316	0.666679	0.203751	0.0319603
NME1	antiquewhite4	0.149069	0.118406	0.192812	0.0426144	0.149069	0.118406	0.192812	0.0426144	-0.388732	2.48407e-05	0.506166	1.45027e-08	-0.139746	0.143511
RSAD1	antiquewhite4	0.256397	0.00660181	0.445162	9.80873e-07	0.256397	0.00660181	0.445162	9.80873e-07	-0.30718	0.00104039	0.747112	4.69735e-21	-0.430538	2.3987e-06
CCL5	antiquewhite4	0.0711091	0.458306	0.225082	0.0175441	0.0711091	0.458306	0.225082	0.0175441	0.128809	0.177869	0.32249	0.000556679	-0.387127	2.70063e-05
METTL22	antiquewhite4	-0.0832386	0.385091	-0.383682	3.22696e-05	-0.0832386	0.385091	-0.383682	3.22696e-05	0.446359	9.09947e-07	-0.619306	4.30615e-13	0.0749893	0.434085
COPRS	antiquewhite4	0.287005	0.00225756	0.510615	1.03155e-08	0.287005	0.00225756	0.510615	1.03155e-08	-0.392652	2.02144e-05	0.665859	1.54007e-15	-0.278405	0.00308934
LRRC46	antiquewhite4	-0.107211	0.26272	-0.192494	0.042964	-0.107211	0.26272	-0.192494	0.042964	0.0891585	0.352079	-0.450516	6.99577e-07	0.212875	0.0248858
ALKBH5	antiquewhite4	0.0846356	0.377137	-0.277593	0.00318058	0.0846356	0.377137	-0.277593	0.00318058	0.150941	0.113801	-0.345851	0.000200863	-0.149599	0.117087
RALBP1	antiquewhite4	0.0774424	0.419157	-0.228201	0.0160003	0.0774424	0.419157	-0.228201	0.0160003	0.0118402	0.901841	-0.395288	1.75731e-05	-0.00934195	0.922479
RBFA	antiquewhite4	0.0646449	0.500266	0.248198	0.00862522	0.0646449	0.500266	0.248198	0.00862522	-0.126988	0.184133	0.448643	7.87886e-07	-0.284238	0.00249996
HDHD2	antiquewhite4	-0.0116182	0.903672	0.170745	0.0731763	-0.0116182	0.903672	0.170745	0.0731763	-0.167417	0.0790378	0.368815	6.80272e-05	0.26408	0.00509986
GALR1	antiquewhite4	-0.109415	0.252979	-0.0773544	0.419687	-0.109415	0.252979	-0.0773544	0.419687	0.0837193	0.382343	-0.12123	0.204991	-0.0243217	0.799974
ZNF773	antiquewhite4	0.147998	0.121105	0.461102	3.52498e-07	0.147998	0.121105	0.461102	3.52498e-07	-0.338013	0.000285321	0.657035	4.83425e-15	-0.204456	0.0313588
ZNF234	antiquewhite4	0.327265	0.000454932	0.607726	1.51804e-12	0.327265	0.000454932	0.607726	1.51804e-12	-0.402535	1.1883e-05	0.613588	8.07315e-13	-0.305774	0.00110009
CEACAM5	antiquewhite4	0.0825561	0.389013	0.286786	0.00227594	0.0825561	0.389013	0.286786	0.00227594	-0.0777764	0.417148	0.111412	0.244368	-0.0332773	0.728797
ICAM1	antiquewhite4	-0.379256	4.04439e-05	-0.00235741	0.980409	-0.379256	4.04439e-05	-0.00235741	0.980409	-0.0238624	0.803673	-0.0985281	0.303567	0.229172	0.0155446
HSH2D	antiquewhite4	0.0749626	0.43425	0.22191	0.0192442	0.0749626	0.43425	0.22191	0.0192442	-0.0319827	0.738961	0.233248	0.0137519	-0.386125	2.84485e-05
RPL36	antiquewhite4	0.173384	0.068782	0.243268	0.0100896	0.173384	0.068782	0.243268	0.0100896	-0.300775	0.00133845	0.630652	1.19028e-13	-0.458997	4.04736e-07
CLEC4G	antiquewhite4	0.345246	0.000206448	0.605	2.02715e-12	0.345246	0.000206448	0.605	2.02715e-12	-0.0730834	0.44589	0.28543	0.0023928	-0.194906	0.0403719
PLPPR2	antiquewhite4	0.0774647	0.419023	-0.060377	0.529032	0.0774647	0.419023	-0.060377	0.529032	0.106907	0.264085	-0.438588	1.47379e-06	0.286911	0.00226538
MPRIP	antiquewhite4	0.219249	0.0207781	0.406642	9.48124e-06	0.219249	0.0207781	0.406642	9.48124e-06	-0.0785745	0.41237	0.66692	1.33852e-15	-0.303428	0.00120665
TRPM4	antiquewhite4	0.257973	0.00626511	0.280305	0.00288492	0.257973	0.00626511	0.280305	0.00288492	-0.0961705	0.31534	0.192831	0.0425937	-0.146733	0.124351
PPP5C	antiquewhite4	0.197409	0.0378227	0.2155	0.0231173	0.197409	0.0378227	0.2155	0.0231173	-0.484225	7.2617e-08	0.540933	8.84213e-10	0.142695	0.13517
LGALS14	antiquewhite4	-0.0891399	0.35218	0.00922881	0.923415	-0.0891399	0.35218	0.00922881	0.923415	0.0268966	0.779312	-0.0291169	0.761618	-0.0662598	0.489599
TLE2	antiquewhite4	0.140016	0.142731	0.281373	0.00277536	0.140016	0.142731	0.281373	0.00277536	-0.126219	0.186823	0.63633	6.13049e-14	-0.435737	1.7538e-06
AKAP8L	antiquewhite4	0.0579381	0.545834	-0.148752	0.119199	0.0579381	0.545834	-0.148752	0.119199	0.142156	0.136665	-0.171866	0.071284	-0.124712	0.192182
ECH1	antiquewhite4	0.323263	0.000538913	0.212814	0.0249288	0.323263	0.000538913	0.212814	0.0249288	-0.103265	0.280797	0.278105	0.00312284	-0.017073	0.858839
CERS4	antiquewhite4	0.099761	0.297527	-0.0987433	0.302508	0.099761	0.297527	-0.0987433	0.302508	-0.109089	0.254402	-0.111999	0.241877	-0.0211106	0.825933
FGF22	antiquewhite4	0.0440285	0.646349	0.0414513	0.665771	0.0440285	0.646349	0.0414513	0.665771	0.242288	0.0104053	-0.0166122	0.862611	-0.222389	0.0189789
GNG7	antiquewhite4	0.0824774	0.389467	-0.266763	0.00465208	0.0824774	0.389467	-0.266763	0.00465208	0.125871	0.188052	-0.125789	0.188342	-0.141828	0.137583
ACVR2A	antiquewhite4	-0.0539196	0.574077	0.159778	0.0939174	-0.0539196	0.574077	0.159778	0.0939174	-0.112545	0.239574	0.240739	0.0109221	-0.0600833	0.531041
INHBB	antiquewhite4	0.0222608	0.816611	-0.0415744	0.664839	0.0222608	0.816611	-0.0415744	0.664839	0.151971	0.111329	-0.142014	0.137064	-0.302304	0.00126097
KCNJ3	antiquewhite4	-0.00663973	0.94486	0.0353611	0.712537	-0.00663973	0.94486	0.0353611	0.712537	0.160672	0.0920683	0.00314394	0.973875	-0.158148	0.0973618
WDCP	antiquewhite4	0.153878	0.106858	0.405592	1.00475e-05	0.153878	0.106858	0.405592	1.00475e-05	-0.423455	3.645e-06	0.649079	1.31313e-14	-0.0522042	0.586338
SSB	antiquewhite4	0.146708	0.124416	0.620442	3.7947e-13	0.146708	0.124416	0.620442	3.7947e-13	-0.260818	0.00569562	0.854674	8.26576e-33	-0.263719	0.0051629
AOX1	antiquewhite4	-0.133255	0.163238	0.00444859	0.96304	-0.133255	0.163238	0.00444859	0.96304	-0.0415149	0.665289	-0.0916467	0.338748	0.0686657	0.473933
BCS1L	antiquewhite4	0.0944036	0.324355	0.313454	0.000808401	0.0944036	0.324355	0.313454	0.000808401	-0.353977	0.00013822	0.562446	1.32632e-10	-0.303329	0.00121133
SCARF1	antiquewhite4	-0.157163	0.0994904	0.155756	0.102596	-0.157163	0.0994904	0.155756	0.102596	-0.147849	0.121483	0.0878743	0.359086	-0.185438	0.0513512
ITGB6	antiquewhite4	-0.0251431	0.793366	0.0507532	0.596801	-0.0251431	0.793366	0.0507532	0.596801	-0.0153394	0.873046	-0.0616675	0.520247	-0.0432547	0.652156
POLE4	antiquewhite4	0.156146	0.101728	0.330511	0.000395847	0.156146	0.101728	0.330511	0.000395847	-0.247484	0.00882487	0.414596	6.07077e-06	-0.116471	0.223468
TANK	antiquewhite4	-0.427507	2.87245e-06	-0.325364	0.000493187	-0.427507	2.87245e-06	-0.325364	0.000493187	-0.125654	0.18882	-0.296293	0.00159118	0.164037	0.0853694
MRPS9	antiquewhite4	0.183111	0.054398	0.577277	3.30655e-11	0.183111	0.054398	0.577277	3.30655e-11	-0.20106	0.0343466	0.823312	1.42734e-28	-0.519308	5.22668e-09
TXNDC9	antiquewhite4	-0.101041	0.29134	-0.0994134	0.299222	-0.101041	0.29134	-0.0994134	0.299222	-0.278637	0.0030637	0.304038	0.00117805	0.266588	0.00468018
NAT8	antiquewhite4	-0.132015	0.167226	0.0164984	0.863543	-0.132015	0.167226	0.0164984	0.863543	0.287947	0.00218	-0.118587	0.215114	-0.0934848	0.329107
NOP58	antiquewhite4	0.153619	0.107458	0.441584	1.22551e-06	0.153619	0.107458	0.441584	1.22551e-06	-0.246662	0.0090601	0.796452	1.46828e-25	-0.533072	1.7115e-09
NOL10	antiquewhite4	0.110957	0.24631	0.281634	0.00274925	0.110957	0.24631	0.281634	0.00274925	-0.134202	0.160241	0.376215	4.71445e-05	-0.248581	0.0085198
DNMT3A	antiquewhite4	-0.0772232	0.420479	0.161284	0.0908206	-0.0772232	0.420479	0.161284	0.0908206	-0.345437	0.000204663	0.0357767	0.709309	0.274252	0.00358223
TOX2	antiquewhite4	-0.0145257	0.879729	-0.17032	0.0739056	-0.0145257	0.879729	-0.17032	0.0739056	-0.244624	0.00966658	0.197258	0.0379725	-0.00129926	0.989202
BMP7	antiquewhite4	0.0123028	0.898026	-0.191575	0.0439866	0.0123028	0.898026	-0.191575	0.0439866	0.0681184	0.477473	-0.254662	0.0069908	0.0990856	0.300826
PTRH2	antiquewhite4	0.2749	0.00350094	0.519621	5.09837e-09	0.2749	0.00350094	0.519621	5.09837e-09	-0.167308	0.0792356	0.522083	4.19005e-09	-0.498315	2.6148e-08
RIMBP3	antiquewhite4	0.334502	0.000332916	0.627938	1.62661e-13	0.334502	0.000332916	0.627938	1.62661e-13	-0.162533	0.0883139	0.686937	8.50799e-17	-0.481201	8.98813e-08
ZNF280A	antiquewhite4	0.030471	0.750886	0.0591137	0.537702	0.030471	0.750886	0.0591137	0.537702	-0.0251023	0.793694	0.238524	0.0117003	-0.128776	0.177982
APOL6	antiquewhite4	-0.198683	0.0365772	0.0237144	0.804867	-0.198683	0.0365772	0.0237144	0.804867	-0.111252	0.245049	-0.129942	0.174052	0.1323	0.166303
DDX5	antiquewhite4	-0.00965417	0.919897	0.42818	2.76021e-06	-0.00965417	0.919897	0.42818	2.76021e-06	-0.477559	1.15895e-07	0.550097	4.00614e-10	0.284822	0.00244684
ZBED4	antiquewhite4	0.149028	0.118509	0.29645	0.00158163	0.149028	0.118509	0.29645	0.00158163	-0.365368	8.04557e-05	0.478278	1.10246e-07	0.283014	0.00261441
FOXP1	antiquewhite4	0.146623	0.124637	0.0838481	0.381608	0.146623	0.124637	0.0838481	0.381608	-0.166028	0.0815925	0.169392	0.075516	-0.284496	0.00247635
NEK11	antiquewhite4	0.0139203	0.884706	-0.189872	0.0459364	0.0139203	0.884706	-0.189872	0.0459364	-0.0859238	0.369892	-0.164634	0.0842224	0.223679	0.0182796
PCNP	antiquewhite4	0.0527658	0.58231	0.0688697	0.472617	0.0527658	0.58231	0.0688697	0.472617	-0.137419	0.150364	0.336692	0.00030244	0.109516	0.252536
HDAC11	antiquewhite4	0.126301	0.186537	0.176701	0.0635651	0.126301	0.186537	0.176701	0.0635651	0.0766107	0.424184	-0.0801218	0.403197	-0.0111943	0.907171
ABHD14B	antiquewhite4	0.2507	0.00795655	0.452182	6.28984e-07	0.2507	0.00795655	0.452182	6.28984e-07	0.0253669	0.791569	0.613811	7.88007e-13	-0.537816	1.1512e-09
C3orf18	antiquewhite4	0.139202	0.145094	0.398402	1.48701e-05	0.139202	0.145094	0.398402	1.48701e-05	-0.249466	0.00828032	0.712061	1.92597e-18	-0.387115	2.70235e-05
POU1F1	antiquewhite4	-0.260905	0.00567893	-0.0596749	0.533842	-0.260905	0.00567893	-0.0596749	0.533842	0.0629177	0.511807	-0.129204	0.176533	-0.00916685	0.923928
CLDND1	antiquewhite4	-0.150966	0.113741	0.114464	0.231603	-0.150966	0.113741	0.114464	0.231603	-0.448337	8.03307e-07	0.507611	1.29905e-08	0.217852	0.0216249
NAAA	antiquewhite4	0.286591	0.00229237	0.582133	2.06634e-11	0.286591	0.00229237	0.582133	2.06634e-11	-0.184405	0.0526864	0.466017	2.54412e-07	-0.303689	0.00119436
SPINK2	antiquewhite4	-0.0280285	0.770276	-0.0242014	0.800942	-0.0280285	0.770276	-0.0242014	0.800942	-0.317765	0.000677588	0.472371	1.65611e-07	-0.124581	0.192653
CXCL6	antiquewhite4	-0.0392764	0.682337	0.241281	0.0107389	-0.0392764	0.682337	0.241281	0.0107389	-0.104211	0.27639	0.309352	0.000953974	-0.227267	0.01645
XYLT2	antiquewhite4	0.250786	0.00793434	0.314808	0.000765027	0.250786	0.00793434	0.314808	0.000765027	-0.212379	0.0252327	0.448537	7.93205e-07	-0.363484	8.81135e-05
DKK2	antiquewhite4	0.0809744	0.398195	0.129504	0.17552	0.0809744	0.398195	0.129504	0.17552	-0.119125	0.213026	0.145328	0.128038	-0.0434969	0.650336
NUDT6	antiquewhite4	-0.0372338	0.698033	0.228892	0.0156749	-0.0372338	0.698033	0.228892	0.0156749	-0.325474	0.000490888	0.531067	2.02002e-09	0.0113886	0.905567
PGRMC2	antiquewhite4	-0.0317454	0.740829	-0.146963	0.123757	-0.0317454	0.740829	-0.146963	0.123757	-0.0586701	0.540764	0.00912327	0.924288	-0.0604263	0.528695
NPFFR2	antiquewhite4	-0.0159246	0.868245	-0.139228	0.145016	-0.0159246	0.868245	-0.139228	0.145016	0.0173085	0.856913	-0.0834702	0.383765	0.050352	0.599709
METAP1	antiquewhite4	0.15078	0.114191	0.522545	4.03754e-09	0.15078	0.114191	0.522545	4.03754e-09	-0.177996	0.0616182	0.728248	1.34425e-19	-0.135806	0.155258
ZNF595	antiquewhite4	-0.134949	0.157905	0.135028	0.157659	-0.134949	0.157905	0.135028	0.157659	-0.09537	0.319404	0.231473	0.0145089	0.127279	0.183119
CENPK	antiquewhite4	-0.0972034	0.310147	0.0334075	0.727778	-0.0972034	0.310147	0.0334075	0.727778	-0.261028	0.00565555	0.432991	2.07061e-06	0.0306924	0.749136
MRM1	antiquewhite4	0.140527	0.141264	0.388842	2.46987e-05	0.140527	0.141264	0.388842	2.46987e-05	0.17417	0.0675157	0.564047	1.14539e-10	-0.568205	7.79768e-11
HEXB	antiquewhite4	0.120776	0.206706	0.391541	2.14356e-05	0.120776	0.206706	0.391541	2.14356e-05	-0.249267	0.00833365	0.452725	6.07515e-07	0.053849	0.57458
ZCCHC9	antiquewhite4	0.178603	0.0607227	0.249162	0.00836202	0.178603	0.0607227	0.249162	0.00836202	-0.2371	0.0122257	0.387068	2.70895e-05	-0.0191489	0.841887
SLC22A4	antiquewhite4	-0.0201015	0.834131	-0.198981	0.0362912	-0.0201015	0.834131	-0.198981	0.0362912	0.127713	0.181619	-0.399752	1.38243e-05	0.129166	0.176659
GZMK	antiquewhite4	0.0845969	0.377356	0.364231	8.49998e-05	0.0845969	0.377356	0.364231	8.49998e-05	-0.168017	0.0779545	0.657379	4.62636e-15	-0.424895	3.35019e-06
GLRA1	antiquewhite4	-0.0445661	0.642326	-0.0397799	0.678488	-0.0445661	0.642326	-0.0397799	0.678488	-0.131063	0.170337	0.0382668	0.690079	0.00777761	0.935429
TGFBI	antiquewhite4	0.396479	1.6489e-05	0.844479	2.49252e-31	0.396479	1.6489e-05	0.844479	2.49252e-31	0.0162956	0.865205	0.611776	9.82673e-13	-0.506674	1.39536e-08
TMEM161B	antiquewhite4	0.0787653	0.411232	0.406929	9.33182e-06	0.0787653	0.411232	0.406929	9.33182e-06	-0.420715	4.27443e-06	0.776967	1.2105e-23	0.0567188	0.554332
JAKMIP2	antiquewhite4	0.233962	0.0134567	0.299412	0.00141112	0.233962	0.0134567	0.299412	0.00141112	-0.162013	0.0893513	0.435291	1.80189e-06	-0.0380269	0.691923
NME5	antiquewhite4	0.110968	0.246266	0.0110999	0.90795	0.110968	0.246266	0.0110999	0.90795	-0.023692	0.805047	0.0875805	0.360701	0.0427167	0.656206
KPNA5	antiquewhite4	0.108677	0.256214	0.303485	0.00120397	0.108677	0.256214	0.303485	0.00120397	-0.428406	2.72337e-06	0.583066	1.88627e-11	-0.153435	0.107884
ELOVL5	antiquewhite4	0.121649	0.203417	0.283587	0.00256025	0.121649	0.203417	0.283587	0.00256025	-0.218544	0.0212017	0.145189	0.128407	0.0202964	0.832546
ZNF184	antiquewhite4	0.109133	0.254212	0.297466	0.00152117	0.109133	0.254212	0.297466	0.00152117	-0.353994	0.000138111	0.668001	1.15978e-15	0.146855	0.124038
PGBD1	antiquewhite4	0.00167661	0.986066	0.0474803	0.620705	0.00167661	0.986066	0.0474803	0.620705	-0.136051	0.154507	0.162584	0.0882121	-0.0443346	0.644057
CFB	antiquewhite4	-0.234831	0.0131057	0.053934	0.573975	-0.234831	0.0131057	0.053934	0.573975	-0.0731962	0.445186	-0.188563	0.0474836	0.199792	0.0355224
UQCC2	antiquewhite4	0.0622529	0.516287	0.0956877	0.317788	0.0622529	0.516287	0.0956877	0.317788	-0.131201	0.169884	0.38993	2.33309e-05	-0.333473	0.000348183
TEKT1	antiquewhite4	-0.160932	0.0915357	0.0216474	0.821579	-0.160932	0.0915357	0.0216474	0.821579	0.0834668	0.383785	0.0611672	0.523643	-0.106689	0.265066
MCHR2	antiquewhite4	-0.0569725	0.552559	0.132846	0.164547	-0.0569725	0.552559	0.132846	0.164547	0.0396073	0.679807	0.0381294	0.691135	-0.0808165	0.399119
STX11	antiquewhite4	-0.142828	0.134802	-0.1862	0.0503847	-0.142828	0.134802	-0.1862	0.0503847	0.160633	0.0921479	-0.472387	1.65432e-07	0.376808	4.57616e-05
ADTRP	antiquewhite4	0.0397189	0.678954	0.181851	0.0561093	0.0397189	0.678954	0.181851	0.0561093	-0.167113	0.0795917	0.59164	8.04625e-12	-0.252978	0.00738776
ECI2	antiquewhite4	0.199611	0.035693	0.574514	4.30585e-11	0.199611	0.035693	0.574514	4.30585e-11	-0.173797	0.0681156	0.870941	2.02433e-35	-0.467398	2.31911e-07
RGS17	antiquewhite4	0.0110723	0.908178	-0.0851887	0.374016	0.0110723	0.908178	-0.0851887	0.374016	0.0172397	0.857475	0.0447496	0.640955	-0.0138739	0.885087
SOBP	antiquewhite4	-0.0255585	0.79003	-0.0138886	0.884967	-0.0255585	0.79003	-0.0138886	0.884967	-0.107506	0.261403	0.373164	5.48973e-05	-0.208187	0.0283329
TMEM176B	antiquewhite4	0.239475	0.0113605	0.356061	0.000125385	0.239475	0.0113605	0.356061	0.000125385	-0.0631563	0.510205	0.359469	0.000106752	-0.166873	0.0800309
CNPY4	antiquewhite4	-0.185335	0.0514836	-0.0157383	0.869773	-0.185335	0.0514836	-0.0157383	0.869773	-0.119685	0.210865	0.112384	0.240252	0.233219	0.0137637
SCIN	antiquewhite4	-0.112927	0.237972	0.104834	0.273514	-0.112927	0.237972	0.104834	0.273514	0.00195926	0.983718	0.00418314	0.965244	-0.0878891	0.359005
DNAJC30	antiquewhite4	0.290263	0.0019995	0.502401	1.92758e-08	0.290263	0.0019995	0.502401	1.92758e-08	-0.254557	0.00701508	0.647728	1.5514e-14	-0.347217	0.000188761
RPS2P32	antiquewhite4	0.193144	0.0422515	0.223761	0.0182358	0.193144	0.0422515	0.223761	0.0182358	0.171575	0.0717717	0.528648	2.4636e-09	-0.562334	1.34002e-10
BZW2	antiquewhite4	0.137631	0.14973	0.5639	1.16096e-10	0.137631	0.14973	0.5639	1.16096e-10	-0.0608418	0.525859	0.720648	4.80227e-19	-0.387237	2.68528e-05
CLDN12	antiquewhite4	-0.0972939	0.309694	0.0167433	0.861537	-0.0972939	0.309694	0.0167433	0.861537	-0.136825	0.152152	0.390269	2.2919e-05	-0.0407196	0.671327
TMEM243	antiquewhite4	0.177075	0.0629985	0.439437	1.39899e-06	0.177075	0.0629985	0.439437	1.39899e-06	-0.0961688	0.315349	0.589706	9.77199e-12	-0.559599	1.71832e-10
AEBP1	antiquewhite4	0.190394	0.0453309	0.0290927	0.76181	0.190394	0.0453309	0.0290927	0.76181	-0.203752	0.0319595	0.285545	0.00238268	-0.151914	0.111464
LLCFC1	antiquewhite4	0.0307161	0.748948	0.00408933	0.966023	0.0307161	0.748948	0.00408933	0.966023	0.195423	0.0398344	-0.28422	0.00250156	-0.245585	0.00937631
EPHA1	antiquewhite4	0.199915	0.0354066	0.0512102	0.593497	0.199915	0.0354066	0.0512102	0.593497	-0.239434	0.0113748	0.333234	0.000351823	-0.148008	0.121079
VWC2	antiquewhite4	-0.0950365	0.321107	-0.139849	0.143215	-0.0950365	0.321107	-0.139849	0.143215	-0.0384531	0.688648	-0.0606545	0.527136	0.0424047	0.65856
MRPS33	antiquewhite4	0.0503241	0.599911	0.016644	0.862351	0.0503241	0.599911	0.016644	0.862351	-0.402042	1.22071e-05	0.491163	4.41691e-08	-0.211476	0.0258751
DYNC2I1	antiquewhite4	0.108607	0.256519	0.377986	4.3127e-05	0.108607	0.256519	0.377986	4.3127e-05	-0.328162	0.000437842	0.704923	5.88275e-18	-0.027405	0.775249
ZNF394	antiquewhite4	-0.0862616	0.368006	-0.248726	0.00848005	-0.0862616	0.368006	-0.248726	0.00848005	-0.210955	0.0262522	-0.341625	0.000242983	0.154708	0.104958
POLR2K	antiquewhite4	-0.0407558	0.671052	0.113875	0.234029	-0.0407558	0.671052	0.113875	0.234029	-0.260596	0.00573828	0.448841	7.78055e-07	0.164507	0.0844653
UBXN8	antiquewhite4	0.161546	0.0902896	0.460952	3.55996e-07	0.161546	0.0902896	0.460952	3.55996e-07	-0.307114	0.00104312	0.62287	2.89123e-13	0.115491	0.227414
PPP3CC	antiquewhite4	0.129539	0.175402	0.450817	6.86309e-07	0.129539	0.175402	0.450817	6.86309e-07	-0.318014	0.000670659	0.870361	2.5431e-35	-0.325766	0.000484868
TRIM49	antiquewhite4	-0.133918	0.161135	0.0801925	0.402781	-0.133918	0.161135	0.0801925	0.402781	-0.0900844	0.34708	0.133142	0.163599	-0.0519594	0.588098
LRRCC1	antiquewhite4	0.0413921	0.66622	0.086824	0.36488	0.0413921	0.66622	0.086824	0.36488	-0.0726286	0.448733	0.433247	2.03887e-06	-0.0646917	0.499954
ADHFE1	antiquewhite4	0.169907	0.074619	0.426337	3.07793e-06	0.169907	0.074619	0.426337	3.07793e-06	-0.299609	0.00140041	0.62323	2.77654e-13	-0.157593	0.0985575
CHRNA6	antiquewhite4	-0.0867037	0.365547	-0.148069	0.120923	-0.0867037	0.365547	-0.148069	0.120923	0.11995	0.209848	-0.120779	0.206693	-0.0170492	0.859034
INTS10	antiquewhite4	0.085445	0.372575	0.492187	4.10055e-08	0.085445	0.372575	0.492187	4.10055e-08	-0.51691	6.31705e-09	0.715083	1.18832e-18	0.148621	0.119529
FHIP2B	antiquewhite4	0.234141	0.013384	0.388487	2.51606e-05	0.234141	0.013384	0.388487	2.51606e-05	-0.4838	7.48385e-08	0.607011	1.63805e-12	-0.148431	0.120009
PPP1R16A	antiquewhite4	0.132894	0.164393	0.340236	0.00025853	0.132894	0.164393	0.340236	0.00025853	-0.40057	1.32252e-05	0.476586	1.2397e-07	-0.212506	0.025144
DENND4C	antiquewhite4	0.173476	0.0686337	0.297968	0.00149204	0.173476	0.0686337	0.297968	0.00149204	-0.164266	0.0849287	0.434311	1.91205e-06	-0.24008	0.0111486
HINT2	antiquewhite4	0.0553406	0.564013	0.191645	0.0439083	0.0553406	0.564013	0.191645	0.0439083	0.11133	0.244717	0.409383	8.14139e-06	-0.465441	2.64381e-07
KRT25	antiquewhite4	0.142562	0.135537	-0.182857	0.0547393	0.142562	0.135537	-0.182857	0.0547393	-0.00436497	0.963735	-0.228307	0.01595	0.227686	0.016247
LINGO2	antiquewhite4	0.015899	0.868456	0.180102	0.0585559	0.015899	0.868456	0.180102	0.0585559	-0.224209	0.0179986	0.371181	6.05607e-05	-0.11272	0.238837
BBLN	antiquewhite4	-0.113202	0.236823	-0.602032	2.76865e-12	-0.113202	0.236823	-0.602032	2.76865e-12	0.173636	0.0683745	-0.523121	3.85532e-09	0.329359	0.000415946
COL27A1	antiquewhite4	0.0388274	0.685776	0.0333365	0.728334	0.0388274	0.685776	0.0333365	0.728334	0.0335315	0.726807	-0.0776546	0.41788	-0.204595	0.0312421
DUX3	antiquewhite4	-0.209317	0.0274672	-0.0717058	0.454533	-0.209317	0.0274672	-0.0717058	0.454533	0.0504583	0.598938	-0.111827	0.242603	0.059038	0.538225
TMCO4	antiquewhite4	0.195061	0.0402099	0.381516	3.6054e-05	0.195061	0.0402099	0.381516	3.6054e-05	-0.350801	0.000160154	0.696631	2.06592e-17	-0.203304	0.0323468
TOP3A	antiquewhite4	0.161358	0.0906711	-0.0838679	0.381496	0.161358	0.0906711	-0.0838679	0.381496	-0.21023	0.0267838	-0.206466	0.0296964	0.0494107	0.606556
OR1D4	antiquewhite4	-0.0903173	0.34583	-0.1492	0.118078	-0.0903173	0.34583	-0.1492	0.118078	-0.123693	0.195869	-0.217613	0.0217728	0.245324	0.00945411
SCN10A	antiquewhite4	0.0360267	0.707371	0.0325101	0.734815	0.0360267	0.707371	0.0325101	0.734815	-0.0638464	0.505584	-0.0351917	0.713855	0.0393164	0.682031
GPS1	antiquewhite4	0.409622	8.03326e-06	0.151702	0.111971	0.409622	8.03326e-06	0.151702	0.111971	-0.184771	0.0522097	0.19742	0.0378117	-0.0852467	0.37369
ALPK2	antiquewhite4	-0.0166157	0.862582	0.119294	0.212371	-0.0166157	0.862582	0.119294	0.212371	0.0460064	0.631601	0.126262	0.186675	-0.0672899	0.482858
ADGRA3	antiquewhite4	0.0924426	0.334552	0.22518	0.0174939	0.0924426	0.334552	0.22518	0.0174939	-0.223914	0.0181545	0.666651	1.38706e-15	-0.186608	0.0498742
ZNF521	antiquewhite4	-0.00403712	0.966457	-0.0842657	0.379233	-0.00403712	0.966457	-0.0842657	0.379233	-0.0404921	0.673058	0.0452528	0.637203	-0.11935	0.212154
GAST	antiquewhite4	0.0017444	0.985503	-0.0888473	0.353769	0.0017444	0.985503	-0.0888473	0.353769	0.3178	0.000676613	-0.248914	0.00842898	-0.0895626	0.349892
GPR20	antiquewhite4	0.0802998	0.40215	0.289701	0.00204202	0.0802998	0.40215	0.289701	0.00204202	-0.0266436	0.781336	0.09776	0.307371	-0.164135	0.0851794
PTPRM	antiquewhite4	0.0138362	0.885398	0.170436	0.0737061	0.0138362	0.885398	0.170436	0.0737061	-0.116357	0.223924	0.370379	6.29996e-05	-0.00996229	0.917349
TAF15	antiquewhite4	0.150006	0.116083	0.165879	0.0818712	0.150006	0.116083	0.165879	0.0818712	0.122881	0.198844	0.163833	0.0857639	-0.3649	8.22998e-05
BFSP2	antiquewhite4	0.035182	0.71393	-0.280977	0.00281561	0.035182	0.71393	-0.280977	0.00281561	-0.217962	0.0215575	0.0214147	0.823466	0.0569494	0.55272
CD8B	antiquewhite4	0.145753	0.126914	0.326684	0.000466319	0.145753	0.126914	0.326684	0.000466319	-0.18379	0.0534945	0.590429	9.08876e-12	-0.364306	8.46921e-05
ELAC1	antiquewhite4	0.118079	0.217099	0.399842	1.37573e-05	0.118079	0.217099	0.399842	1.37573e-05	-0.404229	1.08302e-05	0.644662	2.258e-14	0.0533394	0.578211
SSNA1	antiquewhite4	0.0693809	0.469329	-0.180072	0.0585986	0.0693809	0.469329	-0.180072	0.0585986	0.228056	0.0160693	-0.256205	0.0066438	0.00943122	0.921741
UXT	antiquewhite4	-0.0483844	0.61406	-0.0699729	0.465537	-0.0483844	0.61406	-0.0699729	0.465537	-0.0926167	0.333638	0.182761	0.0548695	-0.144855	0.129297
TBX22	antiquewhite4	0.0940306	0.326279	0.0147409	0.87796	0.0940306	0.326279	0.0147409	0.87796	0.262744	0.00533675	-0.0390989	0.683696	-0.200543	0.0348217
BCOR	antiquewhite4	-0.153886	0.10684	0.188324	0.047771	-0.153886	0.10684	0.188324	0.047771	-0.262045	0.00546464	0.331942	0.000372114	-0.0881579	0.357531
MAGED4B	antiquewhite4	0.09678	0.312269	0.180572	0.0578908	0.09678	0.312269	0.180572	0.0578908	-0.192949	0.0424648	0.477488	1.1646e-07	-0.261216	0.00561974
IKBKG	antiquewhite4	-0.0590067	0.53844	-0.228581	0.0158206	-0.0590067	0.53844	-0.228581	0.0158206	0.197938	0.0373013	-0.411332	7.29965e-06	0.293309	0.00178268
MID2	antiquewhite4	0.225305	0.0174295	0.272801	0.00377043	0.225305	0.0174295	0.272801	0.00377043	-0.288261	0.0021547	0.538539	1.08314e-09	-0.277892	0.00314671
IFI16	antiquewhite4	-0.237644	0.0120225	0.318091	0.000668518	-0.237644	0.0120225	0.318091	0.000668518	0.0338868	0.724028	0.230499	0.0149397	-0.134419	0.159559
CDC42EP2	antiquewhite4	-0.121567	0.203726	0.255538	0.00679182	-0.121567	0.203726	0.255538	0.00679182	-0.116357	0.223926	0.0423195	0.659203	-0.000115822	0.999037
ZNF256	antiquewhite4	0.0310463	0.74634	0.235708	0.0127593	0.0310463	0.74634	0.235708	0.0127593	-0.349324	0.000171419	0.744747	7.2685e-21	-0.164701	0.0840941
C1orf94	antiquewhite4	-0.00254113	0.978883	-0.0149895	0.875918	-0.00254113	0.978883	-0.0149895	0.875918	0.144623	0.129917	-0.0512857	0.592952	-7.58894e-05	0.999369
TRAPPC2B	antiquewhite4	-0.0394765	0.680807	0.0466754	0.626645	-0.0394765	0.680807	0.0466754	0.626645	-0.276913	0.0032589	0.399337	1.41381e-05	-0.0119939	0.900573
KCTD3	antiquewhite4	0.0985128	0.303643	0.291445	0.00191264	0.0985128	0.303643	0.291445	0.00191264	-0.300045	0.00137696	0.373212	5.47682e-05	0.226923	0.0166178
UAP1	antiquewhite4	-0.0738507	0.441116	-0.275035	0.00348427	-0.0738507	0.441116	-0.275035	0.00348427	-0.330409	0.000397589	0.202267	0.033258	0.216272	0.0226179
SLC19A2	antiquewhite4	0.0206932	0.829322	0.313383	0.000810747	0.0206932	0.829322	0.313383	0.000810747	-0.313818	0.000796524	0.630186	1.25608e-13	0.098996	0.301266
SH2D2A	antiquewhite4	-0.0691654	0.470714	0.201171	0.0342452	-0.0691654	0.470714	0.201171	0.0342452	0.228809	0.0157137	0.330325	0.000399031	-0.45163	6.51597e-07
GRIK5	antiquewhite4	-0.145522	0.127523	-0.39679	1.62164e-05	-0.145522	0.127523	-0.39679	1.62164e-05	0.102774	0.283099	-0.456797	4.67127e-07	0.134376	0.159694
CCT3	antiquewhite4	0.243734	0.00994248	0.378464	4.20979e-05	0.243734	0.00994248	0.378464	4.20979e-05	-0.482621	8.13393e-08	0.623504	2.69216e-13	-0.10293	0.282367
PAFAH1B3	antiquewhite4	0.172696	0.0699064	0.203084	0.0325381	0.172696	0.0699064	0.203084	0.0325381	-0.311862	0.000862305	0.416417	5.47278e-06	-0.129949	0.17403
COG2	antiquewhite4	0.211005	0.0262159	0.621928	3.21381e-13	0.211005	0.0262159	0.621928	3.21381e-13	-0.340286	0.000257958	0.783779	2.72689e-24	-0.125122	0.190715
C1orf159	antiquewhite4	0.106914	0.264051	0.271673	0.00392283	0.106914	0.264051	0.271673	0.00392283	-0.298657	0.00145292	0.49962	2.3732e-08	-0.0523784	0.585087
FCAMR	antiquewhite4	-0.240913	0.0108631	0.100434	0.294265	-0.240913	0.0108631	0.100434	0.294265	0.229151	0.0155541	0.037868	0.693146	-0.165622	0.0823518
ABCA4	antiquewhite4	0.196445	0.0387881	-0.114064	0.233251	0.196445	0.0387881	-0.114064	0.233251	0.0569053	0.553028	-0.0975608	0.308363	0.0615672	0.520927
FMO4	antiquewhite4	0.317683	0.000679884	0.464638	2.78924e-07	0.317683	0.000679884	0.464638	2.78924e-07	-0.178648	0.0606572	0.417486	5.14808e-06	-0.0285526	0.766103
CD2	antiquewhite4	0.151829	0.111667	0.466553	2.45442e-07	0.151829	0.111667	0.466553	2.45442e-07	-0.0944753	0.323986	0.74571	6.08806e-21	-0.507541	1.30601e-08
ZMYM1	antiquewhite4	0.0721374	0.451815	0.176288	0.0641976	0.0721374	0.451815	0.176288	0.0641976	-0.473742	1.50792e-07	0.554533	2.7073e-10	0.312435	0.00084253
MOV10	antiquewhite4	-0.162791	0.0878038	0.0789895	0.409897	-0.162791	0.0878038	0.0789895	0.409897	-0.198461	0.0367918	0.152075	0.11108	0.0527816	0.582198
LEPR	antiquewhite4	-0.0194952	0.839065	0.05316	0.579492	-0.0194952	0.839065	0.05316	0.579492	0.145893	0.126547	-0.107384	0.261947	-0.0314047	0.743514
NUDT13	antiquewhite4	0.225185	0.0174913	0.240851	0.0108842	0.225185	0.0174913	0.240851	0.0108842	-0.121376	0.204442	0.323369	0.000536504	-0.184565	0.0524778
PPA1	antiquewhite4	0.074269	0.438526	0.39871	1.46253e-05	0.074269	0.438526	0.39871	1.46253e-05	-0.311997	0.000857615	0.711449	2.12239e-18	-0.0960603	0.315898
CYP2C8	antiquewhite4	0.0329055	0.731712	0.0734132	0.443834	0.0329055	0.731712	0.0734132	0.443834	-0.0190124	0.842999	0.0900748	0.347132	0.00781212	0.935144
CHERP	antiquewhite4	-0.0425828	0.657216	-0.00349106	0.970992	-0.0425828	0.657216	-0.00349106	0.970992	-0.0501663	0.601057	0.120111	0.209235	0.113183	0.236903
GTF2F1	antiquewhite4	0.184756	0.0522295	0.269341	0.00425536	0.184756	0.0522295	0.269341	0.00425536	-0.19437	0.0409361	0.352491	0.000148108	-0.119603	0.211183
PALD1	antiquewhite4	-0.0212276	0.824984	-0.355515	0.000128638	-0.0212276	0.824984	-0.355515	0.000128638	0.189268	0.0466455	-0.589333	1.01442e-11	0.211641	0.0257572
TIAL1	antiquewhite4	0.0235134	0.806488	-0.242705	0.0102699	0.0235134	0.806488	-0.242705	0.0102699	0.121505	0.203957	-0.362659	9.16742e-05	0.050727	0.596991
TESMIN	antiquewhite4	-0.0488814	0.610421	-0.0116114	0.903729	-0.0488814	0.610421	-0.0116114	0.903729	-0.180743	0.057649	-0.0754044	0.431538	0.164843	0.0838238
TMEM134	antiquewhite4	0.187594	0.0486567	0.268533	0.00437625	0.187594	0.0486567	0.268533	0.00437625	-0.0254846	0.790624	0.480161	9.66759e-08	-0.494796	3.38926e-08
KHSRP	antiquewhite4	0.29501	0.00167108	0.396227	1.67127e-05	0.29501	0.00167108	0.396227	1.67127e-05	-0.222148	0.019112	0.345194	0.000206928	-0.238936	0.0115518
NAALAD2	antiquewhite4	-0.0835229	0.383464	-0.224657	0.0177637	-0.0835229	0.383464	-0.224657	0.0177637	-0.0159833	0.867764	-0.198599	0.0366584	0.180531	0.0579479
ARHGAP32	antiquewhite4	0.282327	0.00268079	0.474502	1.43123e-07	0.282327	0.00268079	0.474502	1.43123e-07	0.0072261	0.939999	0.432641	2.11468e-06	-0.184318	0.0527995
CWF19L2	antiquewhite4	-0.063392	0.508625	0.290914	0.00195121	-0.063392	0.508625	0.290914	0.00195121	-0.294619	0.00169619	0.601671	2.87507e-12	-0.177	0.0631125
HPX	antiquewhite4	-0.0713275	0.456923	0.088366	0.356393	-0.0713275	0.456923	0.088366	0.356393	-0.0117249	0.902792	0.0931983	0.330598	-0.0898415	0.348387
MRPL48	antiquewhite4	0.0780715	0.415377	0.340436	0.000256231	0.0780715	0.415377	0.340436	0.000256231	-0.271541	0.00394098	0.586752	1.31167e-11	-0.396965	1.60644e-05
TSKU	antiquewhite4	0.0270997	0.777688	0.00100475	0.99165	0.0270997	0.777688	0.00100475	0.99165	0.161207	0.0909755	-0.120109	0.209244	-0.141101	0.139633
MCAM	antiquewhite4	-0.00570398	0.952621	-0.333148	0.000353143	-0.00570398	0.952621	-0.333148	0.000353143	-0.122358	0.200776	-0.314997	0.00075915	0.141827	0.137585
NACA	antiquewhite4	0.0694654	0.468787	0.344987	0.000208883	0.0694654	0.468787	0.344987	0.000208883	-0.0656838	0.493389	0.581222	2.25809e-11	-0.290178	0.00200586
CCDC91	antiquewhite4	0.0750602	0.43365	0.293324	0.00178165	0.0750602	0.43365	0.293324	0.00178165	-0.071464	0.45606	0.545335	6.06314e-10	-0.016739	0.861573
MYO1A	antiquewhite4	0.275668	0.00340681	0.237247	0.0121706	0.275668	0.00340681	0.237247	0.0121706	0.029867	0.755667	0.0414102	0.666083	-0.299186	0.00142352
CNOT2	antiquewhite4	0.217265	0.0219896	0.331824	0.000374029	0.217265	0.0219896	0.331824	0.000374029	-0.229775	0.0152673	0.370855	6.15423e-05	-0.279366	0.00298439
CEP83	antiquewhite4	0.0570929	0.551718	0.11795	0.217603	0.0570929	0.551718	0.11795	0.217603	-0.383799	3.20768e-05	0.0968097	0.31212	0.0333176	0.728482
KLK1	antiquewhite4	-0.031322	0.744165	0.0421114	0.660775	-0.031322	0.744165	0.0421114	0.660775	-0.0483619	0.614225	0.0328252	0.732342	-0.0558824	0.560198
UTP20	antiquewhite4	0.223048	0.0186185	0.212905	0.0248653	0.223048	0.0186185	0.212905	0.0248653	-0.303897	0.00118463	0.45578	4.98963e-07	-0.318588	0.000654922
ACTR6	antiquewhite4	-0.142949	0.134468	0.278336	0.003097	-0.142949	0.134468	0.278336	0.003097	-0.277353	0.00320808	0.645587	2.01704e-14	0.0105915	0.912149
CRYL1	antiquewhite4	0.227974	0.0161086	0.513907	7.99189e-09	0.227974	0.0161086	0.513907	7.99189e-09	0.1404	0.141628	0.403169	1.14783e-05	-0.3958	1.70986e-05
DOCK9	antiquewhite4	0.079955	0.40418	0.297139	0.00154039	0.079955	0.40418	0.297139	0.00154039	-0.330255	0.000400231	0.629002	1.43962e-13	-0.181887	0.0560591
SERPINE3	antiquewhite4	0.0236772	0.805167	-0.0152189	0.874035	0.0236772	0.805167	-0.0152189	0.874035	0.164351	0.0847642	-0.0569226	0.552907	-0.0491856	0.608198
SERPINA3	antiquewhite4	0.269992	0.00416007	0.475362	1.34899e-07	0.269992	0.00416007	0.475362	1.34899e-07	-0.223459	0.0183969	0.535236	1.42931e-09	-0.135409	0.15648
IPO4	antiquewhite4	-0.0587546	0.54018	0.0107207	0.911082	-0.0587546	0.54018	0.0107207	0.911082	-0.237425	0.0121039	0.331641	0.000376993	0.0132478	0.89024
DHRS4	antiquewhite4	0.449427	7.49683e-07	0.665953	1.52096e-15	0.449427	7.49683e-07	0.665953	1.52096e-15	-0.206903	0.0293454	0.52831	2.53266e-09	-0.384168	3.14728e-05
NID2	antiquewhite4	-0.19022	0.0455326	-0.11514	0.228842	-0.19022	0.0455326	-0.11514	0.228842	-0.0553488	0.563955	-0.22871	0.0157601	0.245657	0.00935486
PRPF39	antiquewhite4	-0.112186	0.241085	0.159988	0.0934808	-0.112186	0.241085	0.159988	0.0934808	-0.483408	7.6943e-08	0.63976	4.07887e-14	0.0493153	0.607252
RIOX1	antiquewhite4	0.267897	0.00447361	0.652847	8.21098e-15	0.267897	0.00447361	0.652847	8.21098e-15	-0.286856	0.00227002	0.81294	2.37173e-27	-0.36949	6.58136e-05
ACYP1	antiquewhite4	0.0641515	0.503549	0.40478	1.05073e-05	0.0641515	0.503549	0.40478	1.05073e-05	-0.442034	1.1918e-06	0.822592	1.74502e-28	-0.140426	0.141554
VIPAS39	antiquewhite4	-0.162179	0.0890187	-0.251756	0.00768826	-0.162179	0.0890187	-0.251756	0.00768826	-0.185855	0.0508207	-0.454396	5.45612e-07	0.256844	0.00650452
SDR39U1	antiquewhite4	0.235931	0.0126724	0.217367	0.021926	0.235931	0.0126724	0.217367	0.021926	-0.203469	0.0322036	0.444453	1.0253e-06	-0.191943	0.0435749
BCL2L10	antiquewhite4	0.127297	0.183058	-0.0246728	0.797148	0.127297	0.183058	-0.0246728	0.797148	-0.103597	0.279243	0.0870959	0.363375	-0.0349896	0.715427
PARP16	antiquewhite4	0.0904113	0.345326	0.235742	0.012746	0.0904113	0.345326	0.235742	0.012746	-0.0633206	0.509103	0.392837	2.00175e-05	-0.257796	0.00630202
CYP1A1	antiquewhite4	0.00891359	0.926023	-0.192123	0.0433745	0.00891359	0.926023	-0.192123	0.0433745	0.112	0.241873	-0.199345	0.0359448	0.0575625	0.548445
EHD4	antiquewhite4	0.173627	0.0683887	0.684311	1.23676e-16	0.173627	0.0683887	0.684311	1.23676e-16	-0.124462	0.193084	0.380539	3.78941e-05	-0.163034	0.0873235
BAIAP3	antiquewhite4	0.0747941	0.435286	-0.0637031	0.506542	0.0747941	0.435286	-0.0637031	0.506542	-0.0623695	0.515499	-0.0136782	0.886697	-0.162642	0.0880978
ZNF382	antiquewhite4	-0.144634	0.12989	0.131639	0.168449	-0.144634	0.12989	0.131639	0.168449	-0.0802325	0.402546	0.372477	5.68004e-05	-0.118909	0.213862
SMPD3	antiquewhite4	0.0279087	0.771231	0.164817	0.0838726	0.0279087	0.771231	0.164817	0.0838726	-0.104968	0.272894	0.336394	0.000306428	-0.191924	0.0435963
ECI1	antiquewhite4	0.232785	0.0139459	0.235448	0.0128609	0.232785	0.0139459	0.235448	0.0128609	-0.363131	8.96216e-05	0.551371	3.58193e-10	-0.338843	0.000275037
SYT17	antiquewhite4	0.0851176	0.374416	0.255105	0.00688962	0.0851176	0.374416	0.255105	0.00688962	-0.0917493	0.338205	0.279087	0.00301447	-0.179147	0.0599291
TLCD3B	antiquewhite4	0.0278368	0.771804	-0.209288	0.0274893	0.0278368	0.771804	-0.209288	0.0274893	0.191396	0.0441883	-0.437846	1.54226e-06	-0.155742	0.102627
RBM4B	antiquewhite4	0.128507	0.178898	0.319136	0.000640229	0.128507	0.178898	0.319136	0.000640229	-0.212362	0.0252447	0.352804	0.000145975	-0.262497	0.00538169
NLRP7	antiquewhite4	-0.0935184	0.328933	-0.238456	0.0117251	-0.0935184	0.328933	-0.238456	0.0117251	-0.157282	0.0992324	-0.0385065	0.688238	0.0587724	0.540058
SUPT4H1	antiquewhite4	-0.121153	0.205281	-0.20162	0.033838	-0.121153	0.205281	-0.20162	0.033838	0.0217188	0.821	-0.323245	0.000539321	-0.105689	0.269594
PEMT	antiquewhite4	0.398785	1.45661e-05	0.457636	4.42325e-07	0.398785	1.45661e-05	0.457636	4.42325e-07	-0.320886	0.000595297	0.55315	3.06109e-10	-0.10052	0.293846
ERN1	antiquewhite4	0.0297129	0.756888	-0.0976047	0.308144	0.0297129	0.756888	-0.0976047	0.308144	0.187095	0.0492689	-0.33627	0.0003081	-0.170871	0.0729616
MFAP4	antiquewhite4	0.00725389	0.939769	-0.0123291	0.897809	0.00725389	0.939769	-0.0123291	0.897809	-0.209063	0.0276598	0.027613	0.77359	0.236816	0.012333
DLX4	antiquewhite4	0.136333	0.153646	0.420498	4.32839e-06	0.136333	0.153646	0.420498	4.32839e-06	-0.144862	0.129279	0.372638	5.63508e-05	-0.303223	0.00121642
ATP5MC1	antiquewhite4	0.146584	0.12474	0.182144	0.0557071	0.146584	0.12474	0.182144	0.0557071	-0.316664	0.000709009	0.444641	1.01334e-06	-0.271753	0.00391179
UTP6	antiquewhite4	-0.00999116	0.91711	0.349904	0.00016691	-0.00999116	0.91711	0.349904	0.00016691	-0.331663	0.000376645	0.639478	4.21854e-14	-0.0572226	0.550813
VAMP2	antiquewhite4	0.0340914	0.722431	-0.156959	0.0999362	0.0340914	0.722431	-0.156959	0.0999362	0.256497	0.00657982	-0.369674	6.52229e-05	-0.249211	0.00834865
SMARCE1	antiquewhite4	0.0764113	0.425395	0.262636	0.00535644	0.0764113	0.425395	0.262636	0.00535644	-0.446062	9.27069e-07	0.688361	6.93487e-17	0.190805	0.0448598
TBX2	antiquewhite4	-0.0761439	0.427021	0.0836389	0.382802	-0.0761439	0.427021	0.0836389	0.382802	0.0794472	0.407181	-0.0922013	0.33582	-0.132318	0.166245
CHAMP1	antiquewhite4	0.11436	0.232033	0.228452	0.0158816	0.11436	0.232033	0.228452	0.0158816	-0.0577433	0.547188	0.239525	0.0113427	0.195207	0.040058
ZNF419	antiquewhite4	0.0257233	0.788708	0.224187	0.0180099	0.0257233	0.788708	0.224187	0.0180099	-0.189448	0.0464332	0.575941	3.75784e-11	-0.176056	0.064554
ZNF225	antiquewhite4	0.0339179	0.723786	0.282224	0.00269083	0.0339179	0.723786	0.282224	0.00269083	-0.10877	0.255805	0.349542	0.000169707	-0.177158	0.062873
PLAUR	antiquewhite4	-0.0063798	0.947015	0.0765552	0.424522	-0.0063798	0.947015	0.0765552	0.424522	-0.216248	0.0226336	0.093326	0.329933	0.136522	0.153071
ICAM3	antiquewhite4	0.153833	0.106964	-0.116243	0.224384	0.153833	0.106964	-0.116243	0.224384	-0.291335	0.00192058	-0.134254	0.160077	0.185998	0.0506396
FCER2	antiquewhite4	0.175174	0.0659253	0.172618	0.0700362	0.175174	0.0659253	0.172618	0.0700362	-0.00956715	0.920616	0.378831	4.13243e-05	-0.273835	0.00363546
ZNF580	antiquewhite4	0.0818127	0.393313	-0.248756	0.00847207	0.0818127	0.393313	-0.248756	0.00847207	-0.0707779	0.460407	-0.362928	9.05e-05	0.105652	0.269766
BRME1	antiquewhite4	0.0258483	0.787705	0.144501	0.130247	0.0258483	0.787705	0.144501	0.130247	-0.24711	0.00893116	0.47657	1.24112e-07	-0.124324	0.193581
LOC100129935	antiquewhite4	-0.0937554	0.327703	-0.0335252	0.726856	-0.0937554	0.327703	-0.0335252	0.726856	-0.173776	0.0681489	-0.0323199	0.73631	0.0743099	0.438273
TLE5	antiquewhite4	0.180489	0.0580079	0.496414	3.00937e-08	0.180489	0.0580079	0.496414	3.00937e-08	-0.0332426	0.729069	0.787744	1.11675e-24	-0.63285	9.22166e-14
LIN37	antiquewhite4	-0.239723	0.0112731	-0.48138	8.8762e-08	-0.239723	0.0112731	-0.48138	8.8762e-08	0.434826	1.85341e-06	-0.655407	5.94555e-15	0.105035	0.272585
ZNF208	antiquewhite4	0.177422	0.0624755	0.391655	2.13074e-05	0.177422	0.0624755	0.391655	2.13074e-05	-0.196727	0.0385039	0.394718	1.81152e-05	-0.155127	0.104008
DAZAP1	antiquewhite4	0.172154	0.0708029	0.59552	5.42664e-12	0.172154	0.0708029	0.59552	5.42664e-12	-0.373377	5.43207e-05	0.684068	1.28017e-16	-0.0565263	0.555679
BIN1	antiquewhite4	0.166583	0.0805631	0.323416	0.000535448	0.166583	0.0805631	0.323416	0.000535448	-0.185429	0.0513631	0.598673	3.92514e-12	-0.370712	6.19762e-05
FARSB	antiquewhite4	0.126587	0.185532	0.366502	7.61493e-05	0.126587	0.185532	0.366502	7.61493e-05	-0.383956	3.18183e-05	0.625529	2.14094e-13	-0.0212708	0.824633
ELL	antiquewhite4	-0.0737311	0.441858	0.172373	0.0704392	-0.0737311	0.441858	0.172373	0.0704392	-0.069367	0.469418	-0.17448	0.0670211	0.109443	0.252857
NRBP1	antiquewhite4	-0.0978335	0.307006	-0.264547	0.00501927	-0.0978335	0.307006	-0.264547	0.00501927	0.140292	0.14194	-0.279046	0.00301898	0.279524	0.00296747
DAPL1	antiquewhite4	0.00480938	0.960045	0.0514346	0.591877	0.00480938	0.960045	0.0514346	0.591877	0.163322	0.08676	-0.0323499	0.736073	-0.0865566	0.366365
TNFAIP6	antiquewhite4	-0.286715	0.00228187	-0.254512	0.00702538	-0.286715	0.00228187	-0.254512	0.00702538	-0.161009	0.0913788	-0.33497	0.000326178	0.321443	0.00058163
SLC20A1	antiquewhite4	-0.0659299	0.491767	0.399403	1.40884e-05	-0.0659299	0.491767	0.399403	1.40884e-05	-0.320598	0.000602479	0.655394	5.95544e-15	-0.102153	0.286036
PSMD14	antiquewhite4	-0.00113011	0.990608	0.223555	0.0183454	-0.00113011	0.990608	0.223555	0.0183454	-0.453024	5.95944e-07	0.495384	3.24619e-08	0.353597	0.000140689
LYG1	antiquewhite4	-0.0677574	0.479815	-0.103195	0.281124	-0.0677574	0.479815	-0.103195	0.281124	-0.338195	0.00028304	-0.143609	0.13266	0.378624	4.17594e-05
MSTN	antiquewhite4	-0.284309	0.00249339	0.00102859	0.991452	-0.284309	0.00249339	0.00102859	0.991452	0.043622	0.649397	-0.0878928	0.358984	0.00176849	0.985303
MLPH	antiquewhite4	0.103173	0.281226	-0.189349	0.0465493	0.103173	0.281226	-0.189349	0.0465493	0.0903178	0.345827	-0.281995	0.00271334	0.211201	0.0260734
PHOSPHO2	antiquewhite4	0.235242	0.0129422	0.312763	0.000831422	0.235242	0.0129422	0.312763	0.000831422	-0.380214	3.85253e-05	0.678344	2.85212e-16	-0.234293	0.0133222
TAF1B	antiquewhite4	0.129717	0.174805	0.439213	1.41836e-06	0.129717	0.174805	0.439213	1.41836e-06	-0.306311	0.0010769	0.515875	6.85215e-09	-0.146883	0.123964
MOB3C	antiquewhite4	-0.311704	0.000867815	-0.198571	0.0366859	-0.311704	0.000867815	-0.198571	0.0366859	-0.093268	0.330235	-0.340042	0.000260764	0.377345	4.45414e-05
PDRG1	antiquewhite4	0.0567681	0.553987	0.123214	0.197619	0.0567681	0.553987	0.123214	0.197619	-0.387313	2.67467e-05	0.375451	4.89845e-05	0.0656436	0.493654
AAR2	antiquewhite4	0.235324	0.0129097	0.471009	1.81711e-07	0.235324	0.0129097	0.471009	1.81711e-07	-0.235336	0.0129051	0.562827	1.28097e-10	-0.0281742	0.769115
RCAN1	antiquewhite4	0.154541	0.10534	0.468558	2.14492e-07	0.154541	0.10534	0.468558	2.14492e-07	-0.2912	0.00193035	0.489171	5.10037e-08	0.308476	0.000987997
ABCG1	antiquewhite4	-0.119927	0.209939	0.124823	0.191783	-0.119927	0.209939	0.124823	0.191783	0.0390411	0.684139	-0.025062	0.794018	-0.235016	0.0130319
CBS	antiquewhite4	-0.112606	0.239318	-0.192977	0.0424339	-0.112606	0.239318	-0.192977	0.0424339	-0.0942775	0.325005	-0.286966	0.00226077	0.244422	0.00972849
RASL10A	antiquewhite4	-0.049512	0.605818	0.0435804	0.649709	-0.049512	0.605818	0.0435804	0.649709	-0.156212	0.101581	-0.0269695	0.778729	-0.146063	0.126098
ZNF555	antiquewhite4	0.224139	0.0180356	0.668836	1.03782e-15	0.224139	0.0180356	0.668836	1.03782e-15	-0.322683	0.000552196	0.795172	1.99081e-25	-0.275906	0.0033781
BRD1	antiquewhite4	0.103639	0.279049	0.388985	2.45148e-05	0.103639	0.279049	0.388985	2.45148e-05	-0.341043	0.000249391	0.692268	3.93361e-17	-0.000504011	0.995811
EFCC1	antiquewhite4	-0.111061	0.245867	0.00228424	0.981017	-0.111061	0.245867	0.00228424	0.981017	0.165366	0.0828326	0.102529	0.284258	-0.161623	0.0901344
SS18L2	antiquewhite4	0.0984214	0.304094	0.16086	0.0916836	0.0984214	0.304094	0.16086	0.0916836	-0.363737	8.70452e-05	0.613099	8.51377e-13	-0.221735	0.019342
TRMT10C	antiquewhite4	0.0861825	0.368447	0.4629	3.13057e-07	0.0861825	0.368447	0.4629	3.13057e-07	-0.42287	3.77138e-06	0.822326	1.87922e-28	-0.148658	0.119436
LINC00312	antiquewhite4	0.157663	0.0984064	0.122662	0.199653	0.157663	0.0984064	0.122662	0.199653	-0.0243709	0.799577	0.0984641	0.303883	-0.0283438	0.767766
RTP4	antiquewhite4	-0.0264524	0.782866	0.451955	6.38198e-07	-0.0264524	0.782866	0.451955	6.38198e-07	-0.175409	0.0655581	0.45864	4.14278e-07	-0.199766	0.0355461
PCBP4	antiquewhite4	0.0710408	0.458739	0.340658	0.00025371	0.0710408	0.458739	0.340658	0.00025371	-0.0631759	0.510073	0.618007	4.97256e-13	-0.524256	3.51893e-09
CPS1-IT1	antiquewhite4	-0.212483	0.0251603	-0.180391	0.0581452	-0.212483	0.0251603	-0.180391	0.0581452	0.0823307	0.390314	-0.184492	0.0525723	0.0745028	0.437081
EPHB1	antiquewhite4	-0.0535272	0.576871	0.179728	0.0590907	-0.0535272	0.576871	0.179728	0.0590907	0.0860139	0.369389	0.0141662	0.882684	-0.313928	0.000792983
POPDC2	antiquewhite4	0.0275274	0.774273	0.15985	0.0937675	0.0275274	0.774273	0.15985	0.0937675	-0.124366	0.193429	0.134801	0.158368	-0.229449	0.0154165
PDIA5	antiquewhite4	0.0842441	0.379356	0.0213582	0.823924	0.0842441	0.379356	0.0213582	0.823924	-0.249932	0.00815671	0.245909	0.00928008	0.0538266	0.574739
GABRA2	antiquewhite4	-0.0473234	0.62186	0.0231826	0.809159	-0.0473234	0.62186	0.0231826	0.809159	0.0141788	0.88258	0.077633	0.41801	-0.0607278	0.526636
HHIP	antiquewhite4	-0.0996615	0.298012	-0.0262624	0.784387	-0.0996615	0.298012	-0.0262624	0.784387	0.0351063	0.714519	-0.197685	0.0375502	0.204837	0.0310383
JCHAIN	antiquewhite4	-0.0682849	0.476394	-0.424837	3.36167e-06	-0.0682849	0.476394	-0.424837	3.36167e-06	-0.114765	0.23037	-0.0990551	0.300976	0.0613511	0.522394
DOCK10	antiquewhite4	0.272651	0.00379036	0.634326	7.76061e-14	0.272651	0.00379036	0.634326	7.76061e-14	-0.197455	0.0377769	0.815272	1.28027e-27	-0.302364	0.00125802
HADH	antiquewhite4	0.159963	0.0935328	0.221919	0.0192391	0.159963	0.0935328	0.221919	0.0192391	-0.308805	0.000975081	0.653981	7.11887e-15	-0.160243	0.0929513
TMA16	antiquewhite4	0.149849	0.11647	0.456515	4.75745e-07	0.149849	0.11647	0.456515	4.75745e-07	-0.324219	0.000517648	0.655485	5.8871e-15	-0.468721	2.12159e-07
PAQR3	antiquewhite4	0.0876185	0.360492	0.488494	5.35492e-08	0.0876185	0.360492	0.488494	5.35492e-08	-0.246453	0.00912065	0.761987	2.68768e-22	-0.0508877	0.595828
RNF4	antiquewhite4	-0.0272793	0.776254	0.225308	0.017428	-0.0272793	0.776254	0.225308	0.017428	-0.192258	0.0432244	0.551369	3.58232e-10	-0.087081	0.363457
CD38	antiquewhite4	-0.0573307	0.55006	-0.351877	0.000152388	-0.0573307	0.55006	-0.351877	0.000152388	-0.234474	0.0132491	-0.0416544	0.664233	0.236618	0.0124083
PITX2	antiquewhite4	0.0106732	0.911474	0.100307	0.294876	0.0106732	0.911474	0.100307	0.294876	-0.128437	0.179135	0.0602637	0.529806	0.0163957	0.864385
ARAP3	antiquewhite4	0.0460964	0.630933	0.15422	0.106073	0.0460964	0.630933	0.15422	0.106073	-0.110346	0.248938	0.077689	0.417673	-0.295575	0.00163544
PCDHB11	antiquewhite4	0.0814038	0.395689	-0.0111818	0.907274	0.0814038	0.395689	-0.0111818	0.907274	0.248112	0.00864918	-0.0107351	0.910963	-0.193903	0.0414331
NSA2	antiquewhite4	0.2345	0.0132385	0.457488	4.46591e-07	0.2345	0.0132385	0.457488	4.46591e-07	-0.236359	0.0125072	0.83598	3.55721e-30	-0.269684	0.00420489
PRLR	antiquewhite4	0.12918	0.176612	0.202774	0.0328102	0.12918	0.176612	0.202774	0.0328102	-0.0128271	0.893705	0.174023	0.0677523	-0.150446	0.115005
GDF9	antiquewhite4	-0.0237276	0.804761	0.0793858	0.407545	-0.0237276	0.804761	0.0793858	0.407545	-0.103037	0.281864	0.259361	0.00598122	-0.118548	0.215266
UBE2B	antiquewhite4	-0.165215	0.0831184	-0.0675764	0.480992	-0.165215	0.0831184	-0.0675764	0.480992	0.21743	0.0218865	-0.239587	0.011321	0.138819	0.146213
RETREG1	antiquewhite4	-0.0393561	0.681727	0.210004	0.0269515	-0.0393561	0.681727	0.210004	0.0269515	-0.32077	0.000598181	0.445174	9.80145e-07	0.0609586	0.525063
TMEM218	antiquewhite4	0.200105	0.0352284	0.533164	1.69844e-09	0.200105	0.0352284	0.533164	1.69844e-09	-0.381244	3.65592e-05	0.520102	4.90719e-09	0.163679	0.0860637
FBXL21P	antiquewhite4	0.0621218	0.517172	-0.0705538	0.461832	0.0621218	0.517172	-0.0705538	0.461832	-0.00142948	0.98812	-0.142394	0.136002	0.139888	0.143102
FAM184A	antiquewhite4	-0.00414717	0.965543	0.108417	0.257359	-0.00414717	0.965543	0.108417	0.257359	-0.249993	0.0081407	0.58471	1.60502e-11	-0.0376495	0.694828
DLL1	antiquewhite4	0.170863	0.0729746	0.172623	0.0700267	0.170863	0.0729746	0.172623	0.0700267	-0.215957	0.0228207	0.301116	0.00132083	0.12683	0.184681
H2BC8	antiquewhite4	-0.144734	0.129621	-0.620131	3.9284e-13	-0.144734	0.129621	-0.620131	3.9284e-13	-0.00716558	0.940501	-0.615786	6.34973e-13	0.385952	2.87038e-05
LY6G6E	antiquewhite4	0.0309149	0.747378	-0.0271267	0.777473	0.0309149	0.747378	-0.0271267	0.777473	0.0585713	0.541447	-0.127768	0.181432	0.0434329	0.650817
IP6K3	antiquewhite4	-0.218343	0.0213238	-0.378033	4.30238e-05	-0.218343	0.0213238	-0.378033	4.30238e-05	-0.12941	0.175837	-0.319431	0.000632433	0.298996	0.00143406
CLK1	antiquewhite4	-0.0721732	0.45159	0.34842	0.000178668	-0.0721732	0.45159	0.34842	0.000178668	-0.196271	0.0389642	0.538928	1.04812e-09	-0.212634	0.025054
TXNDC5	antiquewhite4	-0.105475	0.270574	-0.348024	0.000181937	-0.105475	0.270574	-0.348024	0.000181937	-0.114584	0.231113	0.0117565	0.902531	0.0420093	0.661547
FNDC4	antiquewhite4	0.0119917	0.900591	-0.212242	0.0253298	0.0119917	0.900591	-0.212242	0.0253298	-0.00795954	0.933922	-0.306149	0.00108386	0.313988	0.000791038
CPA1	antiquewhite4	0.0681305	0.477394	0.0340474	0.722774	0.0681305	0.477394	0.0340474	0.722774	-0.0535753	0.576528	0.0399765	0.676988	0.0712842	0.457197
INTS15	antiquewhite4	0.0279199	0.771143	-0.173971	0.0678356	0.0279199	0.771143	-0.173971	0.0678356	-0.220938	0.0197931	-0.0691445	0.470848	0.276389	0.00332041
SLC29A4	antiquewhite4	-0.146633	0.124612	-0.175312	0.06571	-0.146633	0.124612	-0.175312	0.06571	0.0696458	0.46763	-0.175818	0.0649218	0.102639	0.283736
GTF2I	antiquewhite4	0.110693	0.247444	-0.114867	0.229954	0.110693	0.247444	-0.114867	0.229954	-0.058052	0.545044	-0.0808119	0.399146	0.106083	0.267806
TSPAN13	antiquewhite4	0.0157251	0.869881	-0.0561607	0.558242	0.0157251	0.869881	-0.0561607	0.558242	0.104125	0.276785	0.157355	0.0990735	-0.223014	0.018637
RBM28	antiquewhite4	0.111648	0.243365	0.347289	0.000188142	0.111648	0.243365	0.347289	0.000188142	-0.137511	0.15009	0.228185	0.0160078	-0.169172	0.0759008
CCDC146	antiquewhite4	-0.0758409	0.428869	0.266152	0.00475084	-0.0758409	0.428869	0.266152	0.00475084	-0.285748	0.00236484	0.439346	1.40682e-06	-0.00257555	0.978597
KLF10	antiquewhite4	-0.00155898	0.987044	0.397003	1.6032e-05	-0.00155898	0.987044	0.397003	1.6032e-05	-0.176408	0.0640129	0.423998	3.53101e-06	0.0412684	0.667158
FBXO16	antiquewhite4	0.0171295	0.858377	-0.309349	0.00095409	0.0171295	0.858377	-0.309349	0.00095409	-0.183491	0.0538908	-0.0238672	0.803635	0.192971	0.0424401
ZNF16	antiquewhite4	0.116903	0.221745	0.371586	5.93623e-05	0.116903	0.221745	0.371586	5.93623e-05	-0.26952	0.00422895	0.473256	1.55893e-07	-0.0796987	0.405693
PTDSS1	antiquewhite4	0.220381	0.0201135	0.206783	0.0294413	0.220381	0.0201135	0.206783	0.0294413	-0.350262	0.000164186	0.490789	4.5382e-08	0.0184235	0.847803
RPS20	antiquewhite4	0.204085	0.0316742	0.315514	0.000743267	0.204085	0.0316742	0.315514	0.000743267	-0.433218	2.0425e-06	0.722899	3.30824e-19	-0.35027	0.000164121
SH2D4A	antiquewhite4	-0.131791	0.167952	0.047478	0.620721	-0.131791	0.167952	0.047478	0.620721	-0.109583	0.252244	-0.0284092	0.767245	0.0581086	0.544651
MRPS28	antiquewhite4	0.0701996	0.464089	0.205142	0.030783	0.0701996	0.464089	0.205142	0.030783	-0.394101	1.87191e-05	0.536954	1.23774e-09	-0.0783276	0.413844
DHX57	antiquewhite4	0.366684	7.54802e-05	0.669466	9.53993e-16	0.366684	7.54802e-05	0.669466	9.53993e-16	-0.266138	0.00475312	0.630786	1.17201e-13	-0.248657	0.00849889
QPCT	antiquewhite4	0.111032	0.245988	0.170286	0.0739634	0.111032	0.245988	0.170286	0.0739634	-0.0772188	0.420506	0.219882	0.0204043	0.0392573	0.682483
TESK1	antiquewhite4	0.159322	0.09487	0.341872	0.00024031	0.159322	0.09487	0.341872	0.00024031	-0.25581	0.00673104	0.466438	2.47329e-07	-0.238833	0.011589
OR13C4	antiquewhite4	-0.00462409	0.961584	0.0909421	0.34249	-0.00462409	0.961584	0.0909421	0.34249	0.14429	0.130814	0.0238547	0.803736	-0.137885	0.148972
TNFSF8	antiquewhite4	0.303043	0.00122503	0.316417	0.000716237	0.303043	0.00122503	0.316417	0.000716237	-0.201395	0.0340414	0.208979	0.0277242	-0.186472	0.0500437
RPP25L	antiquewhite4	0.227126	0.0165185	0.362104	9.41479e-05	0.227126	0.0165185	0.362104	9.41479e-05	-0.352221	0.000149978	0.345717	0.000202082	-0.237521	0.0120681
TRUB2	antiquewhite4	0.231388	0.014546	0.327199	0.000456207	0.231388	0.014546	0.327199	0.000456207	-0.21153	0.0258363	0.616331	5.98089e-13	-0.436172	1.70801e-06
SDC1	antiquewhite4	-0.0970593	0.310868	-0.510601	1.03274e-08	-0.0970593	0.310868	-0.510601	1.03274e-08	-0.0270779	0.777862	-0.411751	7.12971e-06	0.154029	0.106511
FRMPD1	antiquewhite4	0.108787	0.255728	-0.0370091	0.699768	0.108787	0.255728	-0.0370091	0.699768	-0.204628	0.0312135	-0.0243133	0.800041	0.176463	0.0639283
HTR2B	antiquewhite4	0.00796135	0.933907	0.17878	0.0604635	0.00796135	0.933907	0.17878	0.0604635	-0.0847076	0.37673	0.122761	0.199286	-0.142761	0.134986
SHMT2	antiquewhite4	0.150765	0.114229	0.211367	0.0259534	0.150765	0.114229	0.211367	0.0259534	-0.175386	0.0655948	0.435447	1.78496e-06	-0.139479	0.144286
TRPC2	antiquewhite4	-0.0685024	0.474988	-0.355945	0.000126065	-0.0685024	0.474988	-0.355945	0.000126065	0.255239	0.00685916	-0.488476	5.36177e-08	-0.0845085	0.377857
GTF3C2	antiquewhite4	0.215375	0.0231992	0.405485	1.01074e-05	0.215375	0.0231992	0.405485	1.01074e-05	-0.303473	0.00120454	0.420576	4.30893e-06	0.130817	0.171146
RILPL1	antiquewhite4	-0.0329596	0.731287	-0.126513	0.18579	-0.0329596	0.731287	-0.126513	0.18579	-0.0671735	0.483617	-0.214346	0.0238809	0.160567	0.0922832
ZNF608	antiquewhite4	0.145069	0.128726	-0.0381814	0.690735	0.145069	0.128726	-0.0381814	0.690735	-0.0269929	0.778542	-0.112725	0.238819	-0.200979	0.0344211
ADCY8	antiquewhite4	-0.013284	0.889942	-0.0599157	0.532189	-0.013284	0.889942	-0.0599157	0.532189	-0.0515247	0.591227	-0.0336399	0.72596	-0.0409712	0.669415
NKAIN2	antiquewhite4	-0.087354	0.361949	0.0829896	0.386519	-0.087354	0.361949	0.0829896	0.386519	-0.0398853	0.677683	0.0378838	0.693024	-0.0650257	0.497739
IL36G	antiquewhite4	-0.0851491	0.374239	0.0247808	0.796278	-0.0851491	0.374239	0.0247808	0.796278	-0.0827069	0.388145	0.0908534	0.342963	0.0124025	0.897204
SNAI3	antiquewhite4	-0.0962963	0.314705	-0.0504506	0.598994	-0.0962963	0.314705	-0.0504506	0.598994	-0.0231579	0.809358	-0.0457946	0.633174	-0.103327	0.280507
SMYD2	antiquewhite4	0.10499	0.272795	0.532479	1.79768e-09	0.10499	0.272795	0.532479	1.79768e-09	-0.133797	0.161517	0.823316	1.42595e-28	-0.353967	0.000138283
TSPYL2	antiquewhite4	0.0168347	0.86079	0.132699	0.165016	0.0168347	0.86079	0.132699	0.165016	-0.282098	0.00270322	0.407533	9.02461e-06	-0.114102	0.233092
KCNH8	antiquewhite4	0.025358	0.79164	0.174663	0.0667321	0.025358	0.79164	0.174663	0.0667321	-0.0572088	0.550909	0.452336	6.22846e-07	-0.293573	0.0017649
COL4A3	antiquewhite4	-0.0195806	0.83837	0.0723414	0.450534	-0.0195806	0.83837	0.0723414	0.450534	-0.129716	0.17481	0.175743	0.065038	0.116692	0.222586
CCDC115	antiquewhite4	0.223808	0.0182108	0.480251	9.60698e-08	0.223808	0.0182108	0.480251	9.60698e-08	-0.402549	1.18741e-05	0.622843	2.90019e-13	0.0782178	0.414501
E2F6	antiquewhite4	0.197404	0.0378276	0.638319	4.84324e-14	0.197404	0.0378276	0.638319	4.84324e-14	-0.0824258	0.389765	0.6348	7.34037e-14	-0.385752	2.9003e-05
SEPTIN2	antiquewhite4	0.214178	0.0239942	0.145369	0.127929	0.214178	0.0239942	0.145369	0.127929	-0.171451	0.0719794	0.336716	0.000302124	-0.145194	0.128394
LMLN	antiquewhite4	0.031854	0.739974	-0.123826	0.195386	0.031854	0.739974	-0.123826	0.195386	-0.157881	0.0979351	0.0651476	0.496932	0.114355	0.23205
ITM2A	antiquewhite4	0.123052	0.198214	0.0993251	0.299654	0.123052	0.198214	0.0993251	0.299654	-0.113972	0.233629	0.528059	2.58504e-09	-0.429955	2.48372e-06
MORC4	antiquewhite4	0.0624132	0.515205	0.395367	1.74986e-05	0.0624132	0.515205	0.395367	1.74986e-05	-0.284898	0.00244007	0.800685	5.28289e-26	-0.331799	0.000374423
TSPAN6	antiquewhite4	-0.140524	0.141275	0.146366	0.125307	-0.140524	0.141275	0.146366	0.125307	-0.0696373	0.467685	0.246078	0.00923028	-0.0967457	0.312441
GCNA	antiquewhite4	0.0371891	0.698379	-0.0939261	0.326819	0.0371891	0.698379	-0.0939261	0.326819	-0.0216627	0.821455	-0.0705086	0.46212	-0.0316123	0.741877
ABCB7	antiquewhite4	0.132352	0.166136	0.359789	0.000105142	0.132352	0.166136	0.359789	0.000105142	-0.221711	0.0193552	0.422575	3.8368e-06	-0.161491	0.0904013
H2AB2	antiquewhite4	-0.253054	0.00736934	-0.320507	0.000604785	-0.253054	0.00736934	-0.320507	0.000604785	0.151796	0.111745	-0.51511	7.27552e-09	0.224306	0.0179472
MAL	antiquewhite4	0.174788	0.0665344	0.222562	0.0188835	0.174788	0.0665344	0.222562	0.0188835	0.275861	0.00338352	0.468997	2.08237e-07	-0.669189	9.90006e-16
USP11	antiquewhite4	0.0991804	0.300362	0.128614	0.178531	0.0991804	0.300362	0.128614	0.178531	0.00351384	0.970803	0.317674	0.000680134	-0.406238	9.69583e-06
TTTY6	antiquewhite4	-0.0640518	0.504213	-0.0425957	0.657118	-0.0640518	0.504213	-0.0425957	0.657118	-0.102206	0.285785	-0.0360476	0.707208	0.0568546	0.553382
GPN1	antiquewhite4	0.12571	0.188623	0.522637	4.00795e-09	0.12571	0.188623	0.522637	4.00795e-09	-0.219307	0.0207441	0.811492	3.463e-27	-0.216729	0.022327
RAPGEF4	antiquewhite4	-0.0444023	0.643551	0.0557258	0.561299	-0.0444023	0.643551	0.0557258	0.561299	-0.0353518	0.712609	-0.0380144	0.692019	-0.0308092	0.748213
ANAPC1	antiquewhite4	0.0441501	0.645438	0.403719	1.11377e-05	0.0441501	0.645438	0.403719	1.11377e-05	-0.23175	0.0143883	0.76929	6.10497e-23	-0.254422	0.00704621
CASQ1	antiquewhite4	-0.20691	0.0293398	-0.241328	0.0107232	-0.20691	0.0293398	-0.241328	0.0107232	0.222432	0.018955	-0.367703	7.18269e-05	0.235159	0.012975
NKAIN4	antiquewhite4	-0.0404334	0.673505	-0.0615898	0.520773	-0.0404334	0.673505	-0.0615898	0.520773	0.0935619	0.328707	-0.118235	0.216487	-0.00552073	0.954142
MAFB	antiquewhite4	0.193821	0.0415212	0.700481	1.15919e-17	0.193821	0.0415212	0.700481	1.15919e-17	-0.201246	0.0341768	0.431332	2.28754e-06	0.0894326	0.350594
CSE1L	antiquewhite4	-0.0148801	0.876817	0.346835	0.000192077	-0.0148801	0.876817	0.346835	0.000192077	-0.433457	2.01328e-06	0.708384	3.43796e-18	-0.139712	0.143611
EDN3	antiquewhite4	-0.176077	0.0645218	0.0890974	0.35241	-0.176077	0.0645218	0.0890974	0.35241	-0.120786	0.206668	0.135887	0.155011	-0.00761191	0.936802
SIGLEC1	antiquewhite4	0.0488758	0.610462	0.204506	0.0313172	0.0488758	0.610462	0.204506	0.0313172	-0.0312819	0.744481	0.143589	0.132714	-0.16637	0.0809579
DEFB118	antiquewhite4	-0.0526523	0.583124	0.155304	0.103611	-0.0526523	0.583124	0.155304	0.103611	0.182303	0.0554902	0.00682818	0.943298	-0.0669338	0.485182
MX1	antiquewhite4	-0.131595	0.168593	0.190638	0.0450504	-0.131595	0.168593	0.190638	0.0450504	0.0417988	0.663139	0.140813	0.140449	-0.243719	0.00994719
DNMT3L	antiquewhite4	-0.0721357	0.451826	-0.0552497	0.564654	-0.0721357	0.451826	-0.0552497	0.564654	0.0285276	0.766303	-0.0904393	0.345176	0.131494	0.168923
SLC37A1	antiquewhite4	-0.0182551	0.849177	0.0509735	0.595207	-0.0182551	0.849177	0.0509735	0.595207	-0.126755	0.184946	0.230837	0.014789	0.0989581	0.301452
DPAGT1	antiquewhite4	0.125919	0.187882	0.260931	0.005674	0.125919	0.187882	0.260931	0.005674	-0.149602	0.11708	0.369391	6.61337e-05	0.0719349	0.453089
SEC14L2	antiquewhite4	0.0304691	0.750901	-0.292586	0.00183211	0.0304691	0.750901	-0.292586	0.00183211	0.235129	0.0129868	-0.35549	0.000128784	0.0915929	0.339032
PLA2G3	antiquewhite4	0.0320308	0.738583	-0.0443444	0.643984	0.0320308	0.738583	-0.0443444	0.643984	0.257269	0.00641359	-0.164977	0.0835685	-0.103077	0.281674
SLC5A1	antiquewhite4	-0.196937	0.0382929	-0.12522	0.190365	-0.196937	0.0382929	-0.12522	0.190365	0.150391	0.115139	-0.22851	0.015854	0.0892452	0.351609
TRIOBP	antiquewhite4	-0.0893516	0.351033	-0.155418	0.103354	-0.0893516	0.351033	-0.155418	0.103354	0.0487494	0.611386	-0.418687	4.80519e-06	0.112849	0.2383
TMEM184B	antiquewhite4	0.0573011	0.550266	0.208421	0.028152	0.0573011	0.550266	0.208421	0.028152	-0.212516	0.0251369	0.238636	0.0116597	-0.0624846	0.514723
PNPLA3	antiquewhite4	-0.0398713	0.67779	0.106748	0.2648	-0.0398713	0.67779	0.106748	0.2648	0.232206	0.014192	0.0675711	0.481027	-0.145964	0.126358
FBXL2	antiquewhite4	-0.0385953	0.687556	0.102599	0.283926	-0.0385953	0.687556	0.102599	0.283926	-0.190386	0.0453406	0.108426	0.257318	0.0492166	0.607972
CPA3	antiquewhite4	-0.0358003	0.709126	0.165133	0.0832727	-0.0358003	0.709126	0.165133	0.0832727	0.21909	0.0208734	0.119881	0.210115	-0.254627	0.00699898
RPL32	antiquewhite4	0.259478	0.00595787	0.338804	0.00027551	0.259478	0.00595787	0.338804	0.00027551	-0.16403	0.0853825	0.631679	1.05674e-13	-0.556044	2.36594e-10
ATP2B2	antiquewhite4	0.0502574	0.600395	0.192676	0.0427633	0.0502574	0.600395	0.192676	0.0427633	-0.0557634	0.561034	0.0494295	0.606419	0.0177653	0.853178
NPRL2	antiquewhite4	0.026846	0.779717	-0.0334177	0.727698	0.026846	0.779717	-0.0334177	0.727698	-0.229224	0.0155203	0.195098	0.0401721	-0.0712565	0.457372
RPL14	antiquewhite4	0.104719	0.274043	0.40589	9.88364e-06	0.104719	0.274043	0.40589	9.88364e-06	-0.303051	0.00122466	0.748899	3.36678e-21	-0.427051	2.95088e-06
SLC41A3	antiquewhite4	0.256753	0.00652419	0.668462	1.09081e-15	0.256753	0.00652419	0.668462	1.09081e-15	0.0414131	0.666061	0.636205	6.22126e-14	-0.563744	1.17775e-10
PDCD10	antiquewhite4	-0.159677	0.0941271	-0.16608	0.0814953	-0.159677	0.0941271	-0.16608	0.0814953	0.0578442	0.546487	0.0405013	0.672988	0.243359	0.0100606
B3GAT1	antiquewhite4	-0.121325	0.204632	0.210356	0.0266911	-0.121325	0.204632	0.210356	0.0266911	-0.0237432	0.804635	0.340825	0.000251831	-0.0793306	0.407872
EPHA6	antiquewhite4	-0.0389865	0.684556	-0.00176066	0.985368	-0.0389865	0.684556	-0.00176066	0.985368	-0.188538	0.0475129	-0.0374996	0.695983	0.224111	0.0180503
MRPL3	antiquewhite4	0.16477	0.0839628	0.547531	5.01231e-10	0.16477	0.0839628	0.547531	5.01231e-10	-0.301686	0.00129177	0.794286	2.45438e-25	-0.163238	0.0869241
CXCL9	antiquewhite4	-0.118982	0.21358	0.271539	0.0039413	-0.118982	0.21358	0.271539	0.0039413	0.111506	0.243965	0.030871	0.747725	-0.085955	0.369718
RFC1	antiquewhite4	0.056316	0.557153	0.0465782	0.627364	0.056316	0.557153	0.0465782	0.627364	-0.47837	1.0954e-07	0.470081	1.93514e-07	0.375712	4.83482e-05
PTPN13	antiquewhite4	0.118849	0.214093	0.3451	0.000207817	0.118849	0.214093	0.3451	0.000207817	-0.178726	0.0605429	0.460369	3.69917e-07	-0.0526734	0.582972
TRAM1L1	antiquewhite4	0.177617	0.0621833	-0.132504	0.165645	0.177617	0.0621833	-0.132504	0.165645	-0.0273461	0.77572	-0.0954594	0.318949	0.135656	0.155718
PI4K2B	antiquewhite4	-0.108422	0.257338	0.119628	0.211083	-0.108422	0.257338	0.119628	0.211083	-0.386607	2.77454e-05	0.565204	1.02977e-10	0.209051	0.0276688
LAP3	antiquewhite4	-0.14536	0.127954	0.522341	4.10429e-09	-0.14536	0.127954	0.522341	4.10429e-09	-0.0603606	0.529143	0.367714	7.17878e-05	-0.0405392	0.6727
OR5AK2	antiquewhite4	-0.0596909	0.533732	0.00282978	0.976485	-0.0596909	0.533732	0.00282978	0.976485	0.0945442	0.323632	0.0104457	0.913354	-0.0937939	0.327504
SNX25	antiquewhite4	-0.01787	0.852323	0.0309226	0.747317	-0.01787	0.852323	0.0309226	0.747317	-0.409079	8.28055e-06	0.583248	1.85293e-11	-0.181581	0.0564808
GBA3	antiquewhite4	0.11245	0.239971	-0.0393448	0.681813	0.11245	0.239971	-0.0393448	0.681813	-0.0950315	0.321133	-0.146192	0.125763	0.0411759	0.66786
ADH5	antiquewhite4	0.12657	0.185591	0.400207	1.34877e-05	0.12657	0.185591	0.400207	1.34877e-05	-0.259468	0.00595976	0.629716	1.32611e-13	0.0883238	0.356623
SLC25A31	antiquewhite4	0.0961855	0.315264	0.0434169	0.650937	0.0961855	0.315264	0.0434169	0.650937	0.0215162	0.822643	0.0833956	0.384192	-0.0264503	0.782882
PCDHB9	antiquewhite4	0.0562461	0.557643	-0.00568318	0.952794	0.0562461	0.557643	-0.00568318	0.952794	-0.0113923	0.905536	0.00451211	0.962513	-0.105441	0.27073
TENT4A	antiquewhite4	0.00540427	0.955108	0.474758	1.4063e-07	0.00540427	0.955108	0.474758	1.4063e-07	-0.455253	5.16267e-07	0.748652	3.52625e-21	-0.0183041	0.848777
MCCC2	antiquewhite4	0.0117498	0.902587	-0.0801584	0.402982	0.0117498	0.902587	-0.0801584	0.402982	-0.387759	2.61341e-05	0.364209	8.50893e-05	0.121595	0.20362
OR2V2	antiquewhite4	0.00671106	0.944269	-0.309418	0.000951467	0.00671106	0.944269	-0.309418	0.000951467	-0.00262902	0.978153	-0.352079	0.000150965	0.174078	0.0676629
MIER3	antiquewhite4	0.122272	0.201095	-0.13981	0.143326	0.122272	0.201095	-0.13981	0.143326	0.157299	0.0991947	-0.255658	0.00676495	0.0259497	0.786893
ARSI	antiquewhite4	-0.0600078	0.531558	-0.0281862	0.769021	-0.0600078	0.531558	-0.0281862	0.769021	0.0195328	0.838759	-0.241214	0.0107614	0.0553129	0.564208
MS4A2	antiquewhite4	-0.130701	0.171529	0.189545	0.0463193	-0.130701	0.171529	0.189545	0.0463193	0.0293348	0.759888	0.160485	0.0924527	-0.158058	0.0975536
ZP1	antiquewhite4	0.0071889	0.940308	0.193602	0.0417564	0.0071889	0.940308	0.193602	0.0417564	-0.00634828	0.947277	0.0262896	0.784169	-0.107653	0.260747
ADGRV1	antiquewhite4	-0.103829	0.278164	-0.0811319	0.397275	-0.103829	0.278164	-0.0811319	0.397275	-0.0472065	0.622723	-0.0982688	0.304848	0.092617	0.333637
TTC1	antiquewhite4	-0.0503199	0.599942	-0.329651	0.000410777	-0.0503199	0.599942	-0.329651	0.000410777	-0.0961489	0.31545	-0.377672	4.38141e-05	0.245119	0.00951588
REEP2	antiquewhite4	-0.137129	0.151237	-0.256709	0.00653379	-0.137129	0.151237	-0.256709	0.00653379	-0.0407965	0.670742	-0.261286	0.00560646	0.0500862	0.601639
RPF2	antiquewhite4	0.147544	0.122263	0.421689	4.0397e-06	0.147544	0.122263	0.421689	4.0397e-06	-0.423599	3.61439e-06	0.716801	9.00419e-19	-0.141172	0.13943
TREM1	antiquewhite4	0.0288561	0.76369	0.357473	0.000117323	0.0288561	0.76369	0.357473	0.000117323	0.0640658	0.50412	0.0907708	0.343404	-0.377957	4.31885e-05
CARMIL1	antiquewhite4	0.0516727	0.590161	0.0966012	0.313168	0.0516727	0.590161	0.0966012	0.313168	-0.166037	0.0815757	0.336944	0.000299098	0.0740399	0.439943
OR2J2	antiquewhite4	-0.15893	0.0956971	-0.157973	0.0977376	-0.15893	0.0956971	-0.157973	0.0977376	-0.034068	0.722613	-0.107883	0.259725	0.0870945	0.363382
MDC1	antiquewhite4	0.0350589	0.714888	0.153677	0.107324	0.0350589	0.714888	0.153677	0.107324	-0.515099	7.28148e-09	0.665717	1.56907e-15	0.0121421	0.899351
ITPR3	antiquewhite4	0.151095	0.113429	0.320168	0.000613382	0.151095	0.113429	0.320168	0.000613382	-0.265923	0.00478838	0.760002	3.98478e-22	-0.306971	0.00104908
MLN	antiquewhite4	-0.104821	0.273572	0.0884262	0.356064	-0.104821	0.273572	0.0884262	0.356064	0.0537199	0.575498	-0.0113355	0.906006	-0.072156	0.451698
FUT9	antiquewhite4	-0.129647	0.175042	0.0590558	0.538102	-0.129647	0.175042	0.0590558	0.538102	0.113078	0.237342	-0.0071113	0.940951	-0.0127106	0.894665
TMEM223	antiquewhite4	0.200018	0.0353101	0.259836	0.00588685	0.200018	0.0353101	0.259836	0.00588685	-0.227265	0.016451	0.48429	7.22856e-08	-0.401072	1.2869e-05
PGM3	antiquewhite4	-0.0239206	0.803205	0.0203491	0.832118	-0.0239206	0.803205	0.0203491	0.832118	-0.525533	3.17403e-09	0.410612	7.60036e-06	0.172932	0.0695202
PLAAT4	antiquewhite4	-0.0906718	0.343932	0.405609	1.0038e-05	-0.0906718	0.343932	0.405609	1.0038e-05	-0.0150935	0.875064	0.460814	3.59255e-07	-0.468716	2.12231e-07
SGK1	antiquewhite4	0.130929	0.170776	0.426092	3.12257e-06	0.130929	0.170776	0.426092	3.12257e-06	-0.0673526	0.482449	0.478769	1.06543e-07	-0.275856	0.00338406
TAB2	antiquewhite4	0.065704	0.493256	0.449163	7.62364e-07	0.065704	0.493256	0.449163	7.62364e-07	0.0336006	0.726267	0.415989	5.60823e-06	-0.094447	0.324132
INS	antiquewhite4	-0.0472344	0.622516	-0.342705	0.000231503	-0.0472344	0.622516	-0.342705	0.000231503	0.24558	0.0093777	-0.468005	2.22633e-07	0.199921	0.0354009
RNF32	antiquewhite4	-0.100683	0.293061	-0.103913	0.277769	-0.100683	0.293061	-0.103913	0.277769	-0.2262	0.0169766	0.0173176	0.856838	0.271263	0.00397951
NADK	antiquewhite4	0.0782982	0.41402	0.12459	0.192622	0.0782982	0.41402	0.12459	0.192622	-0.268003	0.00445729	0.0394825	0.680761	0.24433	0.00975672
SPSB1	antiquewhite4	0.0576767	0.547651	-0.216797	0.0222836	0.0576767	0.547651	-0.216797	0.0222836	0.15824	0.0971656	-0.478817	1.0619e-07	0.0400948	0.676085
SLAMF8	antiquewhite4	-0.109484	0.252678	0.313057	0.000821543	-0.109484	0.252678	0.313057	0.000821543	-0.142594	0.13545	0.064668	0.500112	0.12008	0.209351
ECHDC2	antiquewhite4	0.154442	0.105566	0.326562	0.000468737	0.154442	0.105566	0.326562	0.000468737	-0.389113	2.4351e-05	0.653819	7.26605e-15	-0.332966	0.000355959
LRP8	antiquewhite4	0.191184	0.0444278	0.539087	1.03408e-09	0.191184	0.0444278	0.539087	1.03408e-09	-0.333246	0.000351648	0.591141	8.46055e-12	0.0482143	0.615308
KHDRBS1	antiquewhite4	-0.040072	0.676259	0.159998	0.0934594	-0.040072	0.676259	0.159998	0.0934594	-0.229858	0.0152294	0.47864	1.07507e-07	0.120867	0.206361
AK2	antiquewhite4	-0.0729792	0.44654	0.101425	0.2895	-0.0729792	0.44654	0.101425	0.2895	-0.213761	0.0242763	0.262711	0.00534278	-0.0139847	0.884176
TMEM63A	antiquewhite4	0.0905392	0.344641	-0.118278	0.216318	0.0905392	0.344641	-0.118278	0.216318	-0.0384679	0.688534	0.156247	0.101505	-0.0504638	0.598898
PIK3C2B	antiquewhite4	0.132077	0.167024	0.286131	0.00233168	0.132077	0.167024	0.286131	0.00233168	-0.0261652	0.785165	0.693344	3.3596e-17	-0.533112	1.70578e-09
FCGR3A	antiquewhite4	0.0979546	0.306405	0.340648	0.000253827	0.0979546	0.306405	0.340648	0.000253827	-0.0763924	0.42551	0.203541	0.0321413	-0.247376	0.00885557
TGFBR3	antiquewhite4	0.0114097	0.905393	0.297114	0.00154186	0.0114097	0.905393	0.297114	0.00154186	-0.210778	0.0263808	0.518388	5.62189e-09	-0.230817	0.0147978
NOTCH2	antiquewhite4	-0.0786174	0.412114	0.33356	0.000346876	-0.0786174	0.412114	0.33356	0.000346876	-0.342368	0.00023503	0.298917	0.00143843	-0.121904	0.202467
PDE4DIP	antiquewhite4	0.0409733	0.669399	0.377221	4.48217e-05	0.0409733	0.669399	0.377221	4.48217e-05	-0.229651	0.0153238	0.610164	1.16927e-12	-0.297322	0.0015296
CEP85	antiquewhite4	0.206446	0.029713	-0.113695	0.234776	0.206446	0.029713	-0.113695	0.234776	0.120317	0.208448	-0.275757	0.00339608	0.0777647	0.417218
MTR	antiquewhite4	0.262616	0.00536001	0.457919	4.3424e-07	0.262616	0.00536001	0.457919	4.3424e-07	-0.366633	7.56666e-05	0.754414	1.18302e-21	-0.291658	0.00189739
THBS3	antiquewhite4	-0.221285	0.0195958	-0.41506	5.91278e-06	-0.221285	0.0195958	-0.41506	5.91278e-06	-0.221175	0.019658	-0.524378	3.4846e-09	0.399176	1.42621e-05
SUSD4	antiquewhite4	-0.075355	0.431841	0.119069	0.213243	-0.075355	0.431841	0.119069	0.213243	0.0186532	0.845929	0.194462	0.0408392	-0.163033	0.0873268
PRDM2	antiquewhite4	-0.148005	0.121086	-0.209572	0.027275	-0.148005	0.121086	-0.209572	0.027275	-0.0610751	0.52427	-0.305296	0.00112109	0.196846	0.0383839
FCRL5	antiquewhite4	0.0392431	0.682592	-0.134587	0.159033	0.0392431	0.682592	-0.134587	0.159033	-0.0906941	0.343813	0.205585	0.0304158	-0.123707	0.195818
ZC3HAV1	antiquewhite4	-0.21664	0.0223836	-0.145921	0.126471	-0.21664	0.0223836	-0.145921	0.126471	0.292208	0.00185847	-0.389719	2.35908e-05	-0.174799	0.0665159
SNX27	antiquewhite4	-0.0782329	0.414411	-0.356245	0.000124306	-0.0782329	0.414411	-0.356245	0.000124306	0.0286175	0.765587	-0.663339	2.14333e-15	0.193998	0.041332
SLC26A9	antiquewhite4	0.0140917	0.883296	-0.049962	0.602542	0.0140917	0.883296	-0.049962	0.602542	0.0623247	0.515802	-0.0208692	0.827893	-0.122774	0.199238
DISP1	antiquewhite4	0.13495	0.157903	0.274183	0.00359103	0.13495	0.157903	0.274183	0.00359103	0.138462	0.147263	0.342135	0.0002375	-0.463683	2.9721e-07
DVL1	antiquewhite4	0.242247	0.0104189	0.52614	3.02167e-09	0.242247	0.0104189	0.52614	3.02167e-09	-0.330172	0.000401667	0.790338	6.16418e-25	-0.355545	0.000128454
ADSS2	antiquewhite4	0.100099	0.295887	0.0741631	0.43918	0.100099	0.295887	0.0741631	0.43918	-0.315888	0.000731966	0.346764	0.000192699	0.334886	0.000327378
DESI2	antiquewhite4	-0.0722194	0.4513	0.154744	0.104877	-0.0722194	0.4513	0.154744	0.104877	-0.412053	7.00929e-06	0.509719	1.10525e-08	0.313314	0.00081302
IFI6	antiquewhite4	-0.102228	0.28568	0.217406	0.0219014	-0.102228	0.28568	0.217406	0.0219014	0.0749109	0.434567	0.0458458	0.632793	-0.223943	0.0181391
MAPKAPK2	antiquewhite4	-0.139828	0.143274	-0.383463	3.26343e-05	-0.139828	0.143274	-0.383463	3.26343e-05	0.321196	0.000587658	-0.571804	5.56527e-11	0.362292	9.33022e-05
AMPD2	antiquewhite4	0.133996	0.16089	0.194314	0.0409961	0.133996	0.16089	0.194314	0.0409961	-0.1748	0.0665151	0.172671	0.0699479	-0.00452786	0.962382
SMG7	antiquewhite4	-0.222707	0.0188042	-0.101566	0.288828	-0.222707	0.0188042	-0.101566	0.288828	0.372935	5.55255e-05	-0.409983	7.87309e-06	-0.16833	0.0773937
TRAF5	antiquewhite4	0.170444	0.0736921	0.504031	1.70503e-08	0.170444	0.0736921	0.504031	1.70503e-08	-0.225478	0.0173412	0.899903	4.37514e-41	-0.450292	7.0962e-07
PPP1R12B	antiquewhite4	0.218988	0.0209345	0.504125	1.69288e-08	0.218988	0.0209345	0.504125	1.69288e-08	0.0189988	0.84311	0.518217	5.69822e-09	-0.493777	3.65186e-08
ABCB10	antiquewhite4	-0.0174831	0.855485	0.0232215	0.808845	-0.0174831	0.855485	0.0232215	0.808845	0.1808	0.0575694	0.202533	0.0330224	-0.0634318	0.508358
WAC	antiquewhite4	0.0173569	0.856517	0.115819	0.22609	0.0173569	0.856517	0.115819	0.22609	0.0493088	0.607299	0.221661	0.0193834	-0.0954361	0.319068
ITIH2	antiquewhite4	-0.0553225	0.56414	-0.0427397	0.656033	-0.0553225	0.56414	-0.0427397	0.656033	-0.000365585	0.996962	-0.065066	0.497472	0.013303	0.889786
PPIF	antiquewhite4	-0.0928847	0.332235	0.407891	8.84688e-06	-0.0928847	0.332235	0.407891	8.84688e-06	-0.137638	0.149711	0.457143	4.56727e-07	-0.261699	0.0055289
NOLC1	antiquewhite4	0.277377	0.00320535	0.520534	4.74135e-09	0.277377	0.00320535	0.520534	4.74135e-09	-0.441247	1.25125e-06	0.726415	1.83453e-19	-0.135343	0.156683
OGA	antiquewhite4	0.00807628	0.932955	0.323054	0.000543655	0.00807628	0.932955	0.323054	0.000543655	-0.439411	1.40116e-06	0.528712	2.45086e-09	-0.0120359	0.900227
GSTO2	antiquewhite4	-0.107014	0.263606	-0.133702	0.161817	-0.107014	0.263606	-0.133702	0.161817	0.112906	0.23806	-0.17366	0.0683354	-0.00523104	0.956546
CALHM2	antiquewhite4	0.392236	2.06642e-05	0.766388	1.10722e-22	0.392236	2.06642e-05	0.766388	1.10722e-22	-0.226351	0.016901	0.641924	3.14584e-14	-0.242527	0.0103276
RET	antiquewhite4	-0.0606501	0.527166	0.0779385	0.416174	-0.0606501	0.527166	0.0779385	0.416174	-0.0515404	0.591114	0.00837607	0.930473	-0.0502917	0.600146
RRM2B	antiquewhite4	-0.086384	0.367325	0.243216	0.010106	-0.086384	0.367325	0.243216	0.010106	-0.19973	0.0355807	0.45286	6.02265e-07	-0.0178722	0.852305
ANK3	antiquewhite4	0.0947	0.322832	0.309596	0.00094468	0.0947	0.322832	0.309596	0.00094468	-0.186719	0.0497362	0.710826	2.34221e-18	-0.254213	0.00709467
ADO	antiquewhite4	0.160151	0.0931418	0.337664	0.000289754	0.160151	0.0931418	0.337664	0.000289754	-0.251531	0.0077446	0.692202	3.97187e-17	-0.0192904	0.840734
CXCL12	antiquewhite4	-0.0574681	0.549103	-0.242512	0.0103324	-0.0574681	0.549103	-0.242512	0.0103324	0.0147977	0.877494	-0.188393	0.0476879	0.0102095	0.915305
ZNF22	antiquewhite4	0.168629	0.0768601	0.569388	6.98263e-11	0.168629	0.0768601	0.569388	6.98263e-11	-0.282647	0.00264972	0.85329	1.33252e-32	-0.279002	0.00302377
NOC3L	antiquewhite4	0.0443991	0.643575	0.397516	1.55962e-05	0.0443991	0.643575	0.397516	1.55962e-05	-0.274192	0.00358991	0.879683	5.65233e-37	-0.258237	0.00621016
RNLS	antiquewhite4	0.0573162	0.55016	0.189366	0.0465295	0.0573162	0.55016	0.189366	0.0465295	-0.201165	0.0342508	0.298669	0.00145229	0.118638	0.214915
ABLIM1	antiquewhite4	0.148995	0.118591	0.356921	0.000120413	0.148995	0.118591	0.356921	0.000120413	-0.110271	0.249261	0.677785	3.08108e-16	-0.492155	4.11018e-08
SHTN1	antiquewhite4	0.319002	0.000643785	0.794094	2.56803e-25	0.319002	0.000643785	0.794094	2.56803e-25	-0.133777	0.161581	0.618693	4.60871e-13	-0.200106	0.0352278
MCMBP	antiquewhite4	-0.0204933	0.830946	0.163512	0.0863878	-0.0204933	0.830946	0.163512	0.0863878	-0.411453	7.24995e-06	0.358285	0.000112908	0.314633	0.000770495
SEC23IP	antiquewhite4	0.0421252	0.660671	0.337872	0.000287102	0.0421252	0.660671	0.337872	0.000287102	-0.488758	5.2541e-08	0.641563	3.28556e-14	0.2733	0.00370473
GSTP1	antiquewhite4	0.364765	8.28347e-05	0.668755	1.04902e-15	0.364765	8.28347e-05	0.668755	1.04902e-15	-0.394961	1.78818e-05	0.621248	3.46809e-13	-0.306916	0.00105135
MADD	antiquewhite4	0.187636	0.048605	0.254764	0.00696738	0.187636	0.048605	0.254764	0.00696738	0.178767	0.0604832	0.31024	0.000920576	-0.276496	0.00330783
PLEKHF2	antiquewhite4	0.0404815	0.673139	0.145119	0.128594	0.0404815	0.673139	0.145119	0.128594	-0.263585	0.00518656	0.428308	2.7392e-06	0.203733	0.0319757
OVOL1	antiquewhite4	-0.0354723	0.711673	-0.16355	0.086315	-0.0354723	0.711673	-0.16355	0.086315	0.0146504	0.878704	-0.223115	0.0185826	0.227187	0.0164889
CCND1	antiquewhite4	0.00588437	0.951125	0.175625	0.0652218	0.00588437	0.951125	0.175625	0.0652218	-0.0667848	0.486157	0.224319	0.0179407	0.0565047	0.55583
CYP2R1	antiquewhite4	0.178634	0.0606778	0.515691	6.95188e-09	0.178634	0.0606778	0.515691	6.95188e-09	-0.421621	4.05565e-06	0.697604	1.78673e-17	0.00360227	0.970068
FEZ1	antiquewhite4	0.00421103	0.965013	0.276748	0.00327825	0.00421103	0.965013	0.276748	0.00327825	-0.266821	0.0046429	0.458289	4.23879e-07	-0.00186644	0.984489
ACRV1	antiquewhite4	0.087831	0.359324	0.142572	0.13551	0.087831	0.359324	0.142572	0.13551	0.082269	0.390671	0.0172109	0.857711	-0.179945	0.0587803
ZBTB44	antiquewhite4	-0.0208018	0.82844	-0.401521	1.25587e-05	-0.0208018	0.82844	-0.401521	1.25587e-05	0.496572	2.97445e-08	-0.691941	4.12631e-17	-0.00249218	0.97929
CASP1	antiquewhite4	-0.208487	0.0281014	0.363202	8.93154e-05	-0.208487	0.0281014	0.363202	8.93154e-05	-0.183634	0.053701	0.226673	0.0167414	-0.0262925	0.784146
AASDHPPT	antiquewhite4	0.161701	0.0899778	0.455234	5.16899e-07	0.161701	0.0899778	0.455234	5.16899e-07	-0.337733	0.000288867	0.647919	1.51518e-14	0.164781	0.0839422
NPAT	antiquewhite4	-0.0875903	0.360647	0.193888	0.0414491	-0.0875903	0.360647	0.193888	0.0414491	-0.449519	7.45347e-07	0.635661	6.6334e-14	0.0635037	0.507877
DLAT	antiquewhite4	0.122138	0.201594	0.414386	6.14353e-06	0.122138	0.201594	0.414386	6.14353e-06	-0.423648	3.60414e-06	0.753547	1.39689e-21	0.104169	0.276584
TMEM25	antiquewhite4	0.0998794	0.296952	0.286766	0.00227763	0.0998794	0.296952	0.286766	0.00227763	-0.195666	0.0395829	0.739063	2.03589e-20	-0.391313	2.16947e-05
IL10RA	antiquewhite4	0.258135	0.00623121	0.743222	9.60788e-21	0.258135	0.00623121	0.743222	9.60788e-21	-0.309685	0.000941311	0.796436	1.47391e-25	-0.336142	0.000309838
TRIM29	antiquewhite4	-0.0514573	0.591714	-0.134352	0.15977	-0.0514573	0.591714	-0.134352	0.15977	0.0856497	0.371427	-0.153866	0.106887	0.0961242	0.315575
RCN1	antiquewhite4	0.155627	0.102886	0.596735	4.79186e-12	0.155627	0.102886	0.596735	4.79186e-12	-0.263885	0.00513379	0.681082	1.94857e-16	-0.173115	0.0692212
GANAB	antiquewhite4	0.038846	0.685633	0.0733085	0.444486	0.038846	0.685633	0.0733085	0.444486	-0.287981	0.00217725	0.337218	0.000295516	-0.0704789	0.462309
NUP98	antiquewhite4	-0.0707329	0.460693	0.183412	0.0539963	-0.0707329	0.460693	0.183412	0.0539963	-0.0181811	0.849781	0.0877367	0.359842	-0.00798183	0.933738
ZC2HC1A	antiquewhite4	0.190729	0.0449463	0.473148	1.57052e-07	0.190729	0.0449463	0.473148	1.57052e-07	-0.262467	0.00538718	0.473681	1.51425e-07	-0.387245	2.68422e-05
CREBZF	antiquewhite4	-0.0228829	0.81158	0.344317	0.000215296	-0.0228829	0.81158	0.344317	0.000215296	-0.511705	9.48249e-09	0.628239	1.57149e-13	0.162692	0.0879988
GAB2	antiquewhite4	0.0152677	0.873635	0.406909	9.34231e-06	0.0152677	0.873635	0.406909	9.34231e-06	0.00770287	0.936049	0.140367	0.141725	-0.193813	0.04153
GOLGA3	antiquewhite4	0.0153138	0.873256	0.234183	0.0133669	0.0153138	0.873256	0.234183	0.0133669	0.0434062	0.651017	0.453434	5.8048e-07	-0.426489	3.05033e-06
ZNF10	antiquewhite4	0.0828905	0.387088	0.424381	3.4528e-06	0.0828905	0.387088	0.424381	3.4528e-06	-0.258936	0.00606695	0.72075	4.72191e-19	-0.211656	0.0257459
BAZ2A	antiquewhite4	-0.147136	0.123311	0.170978	0.0727789	-0.147136	0.123311	0.170978	0.0727789	-0.20449	0.0313305	0.0597048	0.533637	0.0866244	0.365988
NCOR2	antiquewhite4	0.368313	6.972e-05	0.687228	8.16156e-17	0.368313	6.972e-05	0.687228	8.16156e-17	-0.00413554	0.96564	0.453025	5.95905e-07	-0.271546	0.00394023
SCARB1	antiquewhite4	0.301553	0.00129852	0.538777	1.06156e-09	0.301553	0.00129852	0.538777	1.06156e-09	-0.0463406	0.629123	0.533401	1.66539e-09	-0.522611	4.01653e-09
PSD3	antiquewhite4	0.0196302	0.837966	0.230265	0.0150449	0.0196302	0.837966	0.230265	0.0150449	-0.162633	0.0881148	0.331405	0.000380862	-0.000581043	0.995171
SSPN	antiquewhite4	-0.0111202	0.907783	-0.0619256	0.518499	-0.0111202	0.907783	-0.0619256	0.518499	-0.118246	0.216443	0.260359	0.0057843	-0.227139	0.0165124
DDX11	antiquewhite4	0.0891998	0.351855	-0.221582	0.0194279	0.0891998	0.351855	-0.221582	0.0194279	0.0878065	0.359458	0.13973	0.143558	-0.16576	0.082092
FZD10	antiquewhite4	0.0496951	0.604483	-0.138971	0.145767	0.0496951	0.604483	-0.138971	0.145767	0.0215508	0.822363	-0.163105	0.0871852	0.15789	0.097917
CACNB3	antiquewhite4	0.0892773	0.351435	0.126412	0.186144	0.0892773	0.351435	0.126412	0.186144	0.0838042	0.381859	0.142928	0.134526	-0.216409	0.0225303
OAS2	antiquewhite4	0.00898027	0.925472	0.335945	0.000312525	0.00898027	0.925472	0.335945	0.000312525	0.0178347	0.852611	0.302746	0.00123936	-0.251303	0.00780229
RNFT2	antiquewhite4	0.00822146	0.931753	-0.0340931	0.722417	0.00822146	0.931753	-0.0340931	0.722417	-0.188822	0.0471737	0.353977	0.000138225	-0.085559	0.371935
KLRD1	antiquewhite4	0.00564853	0.953081	0.331359	0.000381618	0.00564853	0.953081	0.331359	0.000381618	-0.135195	0.157141	0.540409	9.24466e-10	-0.208996	0.0277107
PHC1	antiquewhite4	-0.0756698	0.429914	0.14157	0.138307	-0.0756698	0.429914	0.14157	0.138307	-0.119286	0.212402	0.26222	0.00543236	-0.0924301	0.334617
M6PR	antiquewhite4	0.0611143	0.524003	0.425422	3.24823e-06	0.0611143	0.524003	0.425422	3.24823e-06	-0.218678	0.0211208	0.398984	1.44108e-05	-0.0915712	0.339148
RHOBTB2	antiquewhite4	0.322003	0.000568161	0.408634	8.48886e-06	0.322003	0.000568161	0.408634	8.48886e-06	-0.102335	0.285176	0.534081	1.57378e-09	-0.366238	7.71318e-05
MGP	antiquewhite4	-0.0982697	0.304844	0.0413643	0.666431	-0.0982697	0.304844	0.0413643	0.666431	-0.073775	0.441585	0.0236838	0.805114	0.0458171	0.633006
PTPRO	antiquewhite4	0.265618	0.00483879	0.726119	1.92858e-19	0.265618	0.00483879	0.726119	1.92858e-19	-0.0588199	0.539729	0.563484	1.20611e-10	-0.0971874	0.310227
NOP2	antiquewhite4	0.159934	0.0935926	0.471031	1.8144e-07	0.159934	0.0935926	0.471031	1.8144e-07	-0.118413	0.215791	0.59868	3.92241e-12	-0.255475	0.00680597
LPAR5	antiquewhite4	0.104128	0.276772	0.289262	0.00207579	0.104128	0.276772	0.289262	0.00207579	0.0777196	0.417489	0.42744	2.88378e-06	-0.211861	0.0255995
AACS	antiquewhite4	0.10127	0.290243	0.0933413	0.329854	0.10127	0.290243	0.0933413	0.329854	-0.132185	0.166674	0.332664	0.000360653	0.0559068	0.560026
ITFG2	antiquewhite4	0.353924	0.000138564	0.599637	3.55261e-12	0.353924	0.000138564	0.599637	3.55261e-12	-0.19379	0.0415549	0.612645	8.94383e-13	-0.299171	0.00142437
PPP1CC	antiquewhite4	0.173169	0.0691331	0.488318	5.42312e-08	0.173169	0.0691331	0.488318	5.42312e-08	-0.287088	0.00225063	0.643793	2.50956e-14	0.011662	0.903311
LZTS1	antiquewhite4	-0.0577405	0.547208	-0.0254189	0.791151	-0.0577405	0.547208	-0.0254189	0.791151	-0.0965731	0.31331	0.251679	0.00770748	-0.011872	0.901578
ANAPC5	antiquewhite4	0.172509	0.0702154	0.143939	0.131762	0.172509	0.0702154	0.143939	0.131762	-0.091301	0.34058	0.466587	2.44874e-07	-0.339365	0.000268736
RPLP0	antiquewhite4	0.193885	0.0414524	0.219934	0.0203735	0.193885	0.0414524	0.219934	0.0203735	-0.384769	3.05141e-05	0.656152	5.40901e-15	-0.266066	0.00476489
TDG	antiquewhite4	0.0759246	0.428358	0.279951	0.00292206	0.0759246	0.428358	0.279951	0.00292206	-0.441987	1.1953e-06	0.604477	2.1421e-12	0.308503	0.000986952
VEZT	antiquewhite4	0.145875	0.126594	0.453952	5.61442e-07	0.145875	0.126594	0.453952	5.61442e-07	-0.268942	0.00431462	0.780654	5.43795e-24	-0.0270721	0.777909
RAD21	antiquewhite4	0.0606851	0.526928	0.31173	0.000866922	0.0606851	0.526928	0.31173	0.000866922	-0.179889	0.0588596	0.571329	5.82014e-11	0.0875765	0.360723
NTN4	antiquewhite4	0.0355017	0.711445	0.138568	0.146951	0.0355017	0.711445	0.138568	0.146951	-0.247234	0.00889591	0.374136	5.23064e-05	0.066398	0.488691
NANOG	antiquewhite4	0.0898404	0.348393	-0.0374076	0.696693	0.0898404	0.348393	-0.0374076	0.696693	-0.306906	0.00105178	-0.0904323	0.345214	0.108331	0.257737
ASIC1	antiquewhite4	-0.170893	0.0729237	-0.000360219	0.997006	-0.170893	0.0729237	-0.000360219	0.997006	0.137916	0.148882	0.047511	0.620478	-0.139519	0.144169
SLC41A2	antiquewhite4	-0.0432609	0.65211	0.0212899	0.824479	-0.0432609	0.65211	0.0212899	0.824479	-0.0791414	0.408995	0.052121	0.586936	0.0150372	0.875527
PCDH20	antiquewhite4	0.0344812	0.719388	-0.0476595	0.619385	0.0344812	0.719388	-0.0476595	0.619385	0.107535	0.261275	-0.108009	0.259163	-0.0119652	0.90081
AKAP11	antiquewhite4	0.134326	0.159853	0.56028	1.6154e-10	0.134326	0.159853	0.56028	1.6154e-10	-0.314472	0.000775593	0.846915	1.13002e-31	-0.268531	0.00437656
GJB2	antiquewhite4	-0.0817615	0.39361	-0.0625175	0.514501	-0.0817615	0.39361	-0.0625175	0.514501	0.00192666	0.983988	0.0399523	0.677172	0.0717111	0.4545
IPO5	antiquewhite4	0.133669	0.161924	0.387255	2.68274e-05	0.133669	0.161924	0.387255	2.68274e-05	-0.333957	0.000340933	0.770541	4.70991e-23	-0.221937	0.019229
ANKRD10	antiquewhite4	-0.186227	0.0503511	0.119431	0.211842	-0.186227	0.0503511	0.119431	0.211842	-0.331216	0.000383996	0.442665	1.14603e-06	0.298956	0.00143627
PDS5B	antiquewhite4	-0.151095	0.113428	-0.0820066	0.392189	-0.151095	0.113428	-0.0820066	0.392189	-0.271521	0.00394373	0.155353	0.1035	0.109651	0.251952
F10	antiquewhite4	-0.0973615	0.309357	-0.197427	0.0378045	-0.0973615	0.309357	-0.197427	0.0378045	0.247916	0.0087037	-0.478245	1.10496e-07	-0.0485725	0.612682
MMP26	antiquewhite4	0.127618	0.181948	0.228535	0.0158425	0.127618	0.181948	0.228535	0.0158425	-0.00796767	0.933855	0.243725	0.00994527	-0.174956	0.0662689
DHRS12	antiquewhite4	-0.105529	0.270325	0.0275766	0.77388	-0.105529	0.270325	0.0275766	0.77388	-0.0559018	0.560061	-0.189122	0.0468178	-0.0923874	0.334842
UTP14A	antiquewhite4	0.078123	0.415069	0.301888	0.00128165	0.078123	0.415069	0.301888	0.00128165	-0.274905	0.00350035	0.524323	3.49989e-09	0.102534	0.284234
ATP7B	antiquewhite4	-0.118906	0.213871	-0.00325394	0.972961	-0.118906	0.213871	-0.00325394	0.972961	0.210655	0.0264711	-0.0539673	0.573738	-0.0511424	0.593987
TCL6	antiquewhite4	0.143734	0.13232	0.00622531	0.948297	0.143734	0.13232	0.00622531	0.948297	0.0214247	0.823385	0.210914	0.026282	-0.270689	0.00406021
ASB2	antiquewhite4	-0.0210696	0.826265	0.104264	0.276144	-0.0210696	0.826265	0.104264	0.276144	-0.190587	0.0451088	0.338252	0.000282321	-0.0475838	0.619942
ABHD4	antiquewhite4	-0.0223315	0.816039	-0.160483	0.0924577	-0.0223315	0.816039	-0.160483	0.0924577	0.373559	5.38306e-05	-0.497527	2.77191e-08	-0.0723454	0.450508
RNASE4	antiquewhite4	0.203135	0.0324939	0.403804	1.10858e-05	0.203135	0.0324939	0.403804	1.10858e-05	0.0157568	0.869621	0.25592	0.00670663	-0.173248	0.0690033
PRKCH	antiquewhite4	0.139122	0.145327	0.608842	1.34741e-12	0.139122	0.145327	0.608842	1.34741e-12	-0.117718	0.218517	0.720097	5.25766e-19	-0.290842	0.00195654
BCL11B	antiquewhite4	0.177178	0.0628433	0.470554	1.87408e-07	0.177178	0.0628433	0.470554	1.87408e-07	-0.116175	0.224658	0.781552	4.46519e-24	-0.467013	2.37981e-07
EML1	antiquewhite4	0.091855	0.337646	0.0745175	0.43699	0.091855	0.337646	0.0745175	0.43699	-0.0308676	0.747751	-0.0403174	0.674389	-0.085867	0.37021
BTBD1	antiquewhite4	0.018687	0.845653	0.242094	0.010469	0.018687	0.845653	0.242094	0.010469	-0.205001	0.0309004	0.496688	2.94914e-08	0.218581	0.0211795
MYO9A	antiquewhite4	0.0241553	0.801313	0.16512	0.0832977	0.0241553	0.801313	0.16512	0.0832977	-0.178419	0.0609936	0.317942	0.000672657	-0.338512	0.000279097
NTRK3	antiquewhite4	0.00377467	0.968636	0.0779349	0.416196	0.00377467	0.968636	0.0779349	0.416196	0.0448379	0.640296	-0.0600029	0.531592	-0.109514	0.252545
SLC24A1	antiquewhite4	0.11609	0.224997	0.287265	0.00223591	0.11609	0.224997	0.287265	0.00223591	-0.390395	2.27687e-05	0.530064	2.19367e-09	-0.00330378	0.972547
ALDH1A3	antiquewhite4	-0.0124157	0.897095	-0.258121	0.00623421	-0.0124157	0.897095	-0.258121	0.00623421	0.0387199	0.6866	-0.174462	0.0670508	0.0147855	0.877594
NIPSNAP3A	antiquewhite4	0.0661455	0.490349	0.352309	0.000149369	0.0661455	0.490349	0.352309	0.000149369	-0.372465	5.68339e-05	0.485296	6.73005e-08	0.271358	0.00396635
ULK3	antiquewhite4	0.209194	0.0275602	0.310562	0.000908722	0.209194	0.0275602	0.310562	0.000908722	-0.375642	4.85182e-05	0.656108	5.43982e-15	-0.203844	0.0318805
VPS13C	antiquewhite4	0.198531	0.0367241	0.555925	2.39124e-10	0.198531	0.0367241	0.555925	2.39124e-10	-0.301029	0.00132531	0.745659	6.14583e-21	-0.0288919	0.763405
ADGRG1	antiquewhite4	0.0242714	0.800378	0.366477	7.62441e-05	0.0242714	0.800378	0.366477	7.62441e-05	-0.0403419	0.674202	0.498879	2.5078e-08	-0.274627	0.00353497
ADGRG5	antiquewhite4	0.00443191	0.963179	0.14334	0.133396	0.00443191	0.963179	0.14334	0.133396	-0.22377	0.0182309	0.46136	3.46579e-07	-0.118627	0.214956
KIAA0513	antiquewhite4	0.0828168	0.387512	0.0343094	0.720728	0.0828168	0.387512	0.0343094	0.720728	-0.406032	9.8065e-06	0.0541961	0.572112	0.304557	0.00115422
FANCA	antiquewhite4	-0.0497706	0.603934	0.186908	0.0495013	-0.0497706	0.603934	0.186908	0.0495013	-0.0741327	0.439369	0.228664	0.0157817	-0.218339	0.0213266
CLEC18B	antiquewhite4	-0.0673108	0.482721	-0.21458	0.0237248	-0.0673108	0.482721	-0.21458	0.0237248	-0.0462328	0.629922	-0.304233	0.00116909	-0.117477	0.21947
APIP	antiquewhite4	-0.0788401	0.410786	-0.00150372	0.987503	-0.0788401	0.410786	-0.00150372	0.987503	-0.276771	0.00327554	0.295761	0.00162389	0.0300365	0.754324
DIRAS2	antiquewhite4	0.0514809	0.591543	-0.0294964	0.758606	0.0514809	0.591543	-0.0294964	0.758606	-0.0701288	0.464541	0.0531404	0.579632	0.0434213	0.650904
ZNF764	antiquewhite4	0.109591	0.252212	0.0100515	0.916612	0.109591	0.252212	0.0100515	0.916612	0.165216	0.0831171	-0.195479	0.0397765	0.19107	0.0445572
ITGAL	antiquewhite4	0.224537	0.0178267	0.193599	0.0417596	0.224537	0.0178267	0.193599	0.0417596	-0.372269	5.73889e-05	0.115119	0.228928	0.0252615	0.792415
PUM3	antiquewhite4	0.118612	0.215015	0.542273	7.88735e-10	0.118612	0.215015	0.542273	7.88735e-10	-0.17005	0.0743711	0.880047	4.8414e-37	-0.407836	8.87376e-06
PAM16	antiquewhite4	-0.130957	0.170684	-0.451457	6.58828e-07	-0.130957	0.170684	-0.451457	6.58828e-07	0.192939	0.042475	-0.458858	4.08429e-07	0.0706775	0.461045
NDE1	antiquewhite4	0.0564025	0.556547	0.0919768	0.337003	0.0564025	0.556547	0.0919768	0.337003	-0.177466	0.0624089	-0.0406845	0.671594	-0.217289	0.0219747
CD300A	antiquewhite4	-0.0553007	0.564294	0.0620101	0.517927	-0.0553007	0.564294	0.0620101	0.517927	0.0281618	0.769215	-0.0571632	0.551228	-0.01771	0.85363
IFNA10	antiquewhite4	0.044011	0.64648	-0.0243589	0.799673	0.044011	0.64648	-0.0243589	0.799673	0.0244611	0.798851	-0.11878	0.214363	0.0701276	0.464548
CSH1	antiquewhite4	0.0136175	0.887197	-0.29167	0.0018965	0.0136175	0.887197	-0.29167	0.0018965	0.208754	0.0278959	-0.561529	1.44203e-10	0.102234	0.285653
CD79B	antiquewhite4	0.135917	0.154918	0.122654	0.199682	0.135917	0.154918	0.122654	0.199682	-0.055084	0.565824	0.441223	1.25312e-06	-0.289776	0.00203628
TEKT3	antiquewhite4	0.0779646	0.416018	-0.0962341	0.315019	0.0779646	0.416018	-0.0962341	0.315019	0.0174271	0.855943	-0.0416265	0.664444	0.0669059	0.485365
APPBP2	antiquewhite4	0.144796	0.129455	0.375245	4.94898e-05	0.144796	0.129455	0.375245	4.94898e-05	-0.380398	3.81682e-05	0.445572	9.56009e-07	0.17407	0.0676769
RNFT1	antiquewhite4	0.0697547	0.466933	0.307854	0.00101285	0.0697547	0.466933	0.307854	0.00101285	-0.297197	0.00153697	0.482245	8.35207e-08	0.288069	0.00217016
MAP3K14	antiquewhite4	0.242088	0.0104709	0.524343	3.49443e-09	0.242088	0.0104709	0.524343	3.49443e-09	-0.060507	0.528143	0.578286	3.0007e-11	-0.564076	1.1424e-10
HIGD1B	antiquewhite4	0.11103	0.245998	-0.206564	0.0296173	0.11103	0.245998	-0.206564	0.0296173	0.196175	0.0390626	-0.349502	0.000170026	-0.0353123	0.712917
CCL8	antiquewhite4	-0.0310559	0.746265	-0.136629	0.152747	-0.0310559	0.746265	-0.136629	0.152747	-0.019673	0.837618	-0.0690286	0.471594	0.0117198	0.902834
CDK20	antiquewhite4	0.208955	0.0277425	0.570721	6.16253e-11	0.208955	0.0277425	0.570721	6.16253e-11	-0.306	0.00109027	0.762939	2.22207e-22	-0.312538	0.000839024
DUSP14	antiquewhite4	-0.0197757	0.836782	0.298115	0.00148361	-0.0197757	0.836782	0.298115	0.00148361	-0.1629	0.0875873	0.551229	3.62706e-10	-0.143148	0.133923
CCL4	antiquewhite4	-0.198282	0.0369652	0.222667	0.0188263	-0.198282	0.0369652	0.222667	0.0188263	-0.0623826	0.515411	0.319078	0.000641778	-0.120284	0.208576
CCL16	antiquewhite4	-0.149904	0.116335	-0.0171263	0.858403	-0.149904	0.116335	-0.0171263	0.858403	0.176728	0.0635246	0.0365762	0.703115	-0.119206	0.21271
ATP2A3	antiquewhite4	0.0236828	0.805122	-0.400833	1.30372e-05	0.0236828	0.805122	-0.400833	1.30372e-05	-0.0921206	0.336245	-0.271456	0.00395264	0.254489	0.00703063
THRA	antiquewhite4	-0.0134294	0.888745	-0.213032	0.0247769	-0.0134294	0.888745	-0.213032	0.0247769	-0.0343991	0.720029	-0.0951779	0.320384	-0.108211	0.25827
RBM18	antiquewhite4	0.00484066	0.959786	-0.11842	0.215765	0.00484066	0.959786	-0.11842	0.215765	-0.132841	0.164563	-0.27286	0.00376259	0.247555	0.00880487
PAIP1	antiquewhite4	0.0531879	0.579293	0.340546	0.000254981	0.0531879	0.579293	0.340546	0.000254981	-0.376778	4.583e-05	0.765745	1.26197e-22	0.0199184	0.835621
TNS4	antiquewhite4	-0.17696	0.0631724	0.121914	0.202429	-0.17696	0.0631724	0.121914	0.202429	-0.0980797	0.305784	0.252704	0.0074542	-0.0425165	0.657716
PTPN2	antiquewhite4	0.00348128	0.971073	0.489114	5.12132e-08	0.00348128	0.971073	0.489114	5.12132e-08	-0.389834	2.34485e-05	0.520752	4.65985e-09	0.280055	0.00291107
SEC11C	antiquewhite4	-0.0259111	0.787202	-0.196889	0.0383404	-0.0259111	0.787202	-0.196889	0.0383404	-0.344019	0.000218217	0.228806	0.0157151	0.0166976	0.861912
MBP	antiquewhite4	0.0316026	0.741954	-0.0337907	0.72478	0.0316026	0.741954	-0.0337907	0.72478	0.0472942	0.622076	-0.205132	0.0307918	-0.134005	0.160862
ZNF577	antiquewhite4	0.042782	0.655714	0.0467375	0.626186	0.042782	0.655714	0.0467375	0.626186	0.0653515	0.495583	0.235346	0.0129012	-0.116698	0.222562
ZNF649	antiquewhite4	0.265654	0.00483275	0.179193	0.0598629	0.265654	0.00483275	0.179193	0.0598629	-0.0401213	0.675883	0.322536	0.000555619	-0.0396928	0.679153
ZNF304	antiquewhite4	0.034538	0.718945	0.449989	7.23406e-07	0.034538	0.718945	0.449989	7.23406e-07	-0.216698	0.0223467	0.669298	9.75641e-16	-0.0798882	0.404574
SPTAN1	antiquewhite4	0.0301394	0.75351	-0.168697	0.0767393	0.0301394	0.75351	-0.168697	0.0767393	-0.0667828	0.48617	-0.0732534	0.444829	0.0731163	0.445684
ZNF235	antiquewhite4	0.296364	0.00158683	0.495603	3.1944e-08	0.296364	0.00158683	0.495603	3.1944e-08	-0.462313	3.2545e-07	0.639709	4.10354e-14	-0.169809	0.0747887
RPL28	antiquewhite4	0.26384	0.00514171	0.344527	0.000213266	0.26384	0.00514171	0.344527	0.000213266	-0.354755	0.000133295	0.595893	5.22392e-12	-0.235866	0.0126977
SLC35E1	antiquewhite4	0.0713367	0.456865	-0.260307	0.00579445	0.0713367	0.456865	-0.260307	0.00579445	-0.164282	0.0848975	-0.334883	0.00032741	0.328062	0.000439717
PGLYRP1	antiquewhite4	-0.0895034	0.350211	-0.608949	1.33203e-12	-0.0895034	0.350211	-0.608949	1.33203e-12	-0.0676031	0.480818	-0.44113	1.26036e-06	0.468996	2.08252e-07
PTPDC1	antiquewhite4	0.0545796	0.569392	0.149803	0.116583	0.0545796	0.569392	0.149803	0.116583	-0.261277	0.00560824	0.525141	3.27627e-09	-0.316098	0.000725672
ATP6V1G1	antiquewhite4	-0.211032	0.0261958	0.17267	0.0699501	-0.211032	0.0261958	0.17267	0.0699501	-0.128942	0.177417	0.184587	0.0524493	-0.166602	0.0805284
RPS16	antiquewhite4	0.193674	0.0416788	0.273081	0.00373341	0.193674	0.0416788	0.273081	0.00373341	-0.48268	8.10018e-08	0.660889	2.94692e-15	-0.255593	0.00677961
SEMA6B	antiquewhite4	-0.0718768	0.453455	-0.112459	0.239934	-0.0718768	0.453455	-0.112459	0.239934	0.186773	0.049669	-0.526601	2.91092e-09	0.346115	0.000198467
PWWP3A	antiquewhite4	0.062628	0.513757	0.287598	0.00220841	0.062628	0.513757	0.287598	0.00220841	-0.229317	0.0154774	0.509	1.16802e-08	-0.224204	0.018001
ZNF302	antiquewhite4	0.0521615	0.586645	0.29314	0.00179414	0.0521615	0.586645	0.29314	0.00179414	-0.384662	3.06828e-05	0.702099	9.06781e-18	-0.000866189	0.992801
CD22	antiquewhite4	0.153956	0.10668	0.0859958	0.369489	0.153956	0.10668	0.0859958	0.369489	-0.0966431	0.312957	0.376684	4.6048e-05	-0.259584	0.00593671
LAIR2	antiquewhite4	0.0278612	0.77161	0.0975015	0.308658	0.0278612	0.77161	0.0975015	0.308658	-0.174071	0.067675	0.370589	6.23527e-05	-0.136547	0.152996
C19orf12	antiquewhite4	-0.1759	0.0647948	0.136803	0.152221	-0.1759	0.0647948	0.136803	0.152221	-0.217417	0.0218948	0.268703	0.00435064	0.00630425	0.947642
CLIP4	antiquewhite4	0.307284	0.00103608	0.72502	2.32056e-19	0.307284	0.00103608	0.72502	2.32056e-19	-0.262587	0.00536525	0.722777	3.37572e-19	-0.163935	0.0855675
KLHL29	antiquewhite4	0.105277	0.271476	0.171997	0.0710647	0.105277	0.271476	0.171997	0.0710647	-0.170059	0.0743543	0.261597	0.00554808	-0.0144931	0.879997
ALS2	antiquewhite4	-0.014724	0.8781	0.232938	0.0138815	-0.014724	0.8781	0.232938	0.0138815	-0.151096	0.113426	0.232234	0.0141799	0.0922577	0.335523
FZD7	antiquewhite4	-0.0286644	0.765214	0.175433	0.0655204	-0.0286644	0.765214	0.175433	0.0655204	-0.0858431	0.370344	0.237255	0.0121676	-0.00536196	0.955459
PAX3	antiquewhite4	-0.257117	0.00644592	-0.0747117	0.435794	-0.257117	0.00644592	-0.0747117	0.435794	-0.0179191	0.851921	-0.134126	0.160482	0.180336	0.0582244
CYBRD1	antiquewhite4	-0.0762748	0.426225	-0.228923	0.0156602	-0.0762748	0.426225	-0.228923	0.0156602	0.0146239	0.878922	-0.217268	0.0219876	0.0720947	0.452084
ROCK2	antiquewhite4	-0.141498	0.13851	-0.247515	0.00881632	-0.141498	0.13851	-0.247515	0.00881632	-0.106809	0.264525	-0.444852	1.00009e-06	0.10058	0.293559
TRIM68	antiquewhite4	0.0939916	0.32648	0.380812	3.73727e-05	0.0939916	0.32648	0.380812	3.73727e-05	-0.401496	1.25758e-05	0.541854	8.17477e-10	0.199054	0.0362215
NMUR1	antiquewhite4	0.0118704	0.901592	0.35513	0.000130975	0.0118704	0.901592	0.35513	0.000130975	-0.199713	0.035596	0.485147	6.80201e-08	-0.202258	0.0332661
SP140	antiquewhite4	-0.172271	0.0706093	0.0266619	0.781189	-0.172271	0.0706093	0.0266619	0.781189	0.166926	0.0799329	0.142696	0.135165	-0.333093	0.000354
MYO7B	antiquewhite4	-0.0268204	0.779921	-0.00183903	0.984717	-0.0268204	0.779921	-0.00183903	0.984717	0.106692	0.265053	-0.119335	0.212212	-0.104808	0.273631
NAB1	antiquewhite4	-0.196336	0.0388986	0.01646	0.863858	-0.196336	0.0388986	0.01646	0.863858	-0.29153	0.00190654	-0.0901628	0.346659	-0.107869	0.259787
GPC1	antiquewhite4	-0.0515869	0.590779	-0.165209	0.0831297	-0.0515869	0.590779	-0.165209	0.0831297	0.114898	0.229829	-0.292628	0.00182923	-0.0886072	0.355076
GNLY	antiquewhite4	0.0448443	0.640249	0.314076	0.000788196	0.0448443	0.640249	0.314076	0.000788196	-0.16144	0.090505	0.46496	2.7301e-07	-0.17264	0.0699988
VSNL1	antiquewhite4	-0.0296079	0.757721	0.020074	0.834354	-0.0296079	0.757721	0.020074	0.834354	0.097719	0.307575	0.112564	0.239493	-0.0722201	0.451295
POLR1B	antiquewhite4	0.165567	0.0824555	0.49594	3.11618e-08	0.165567	0.0824555	0.49594	3.11618e-08	-0.220089	0.0202831	0.835602	3.98901e-30	-0.2613	0.00560383
SUPT7L	antiquewhite4	0.113255	0.236604	0.322013	0.000567911	0.113255	0.236604	0.322013	0.000567911	-0.49477	3.39592e-08	0.645991	1.91997e-14	0.259784	0.00589695
ITGA6	antiquewhite4	0.0297782	0.75637	0.134168	0.160349	0.0297782	0.75637	0.134168	0.160349	-0.112027	0.241757	0.5552	2.55112e-10	-0.220365	0.0201227
DGKD	antiquewhite4	0.00416228	0.965418	-0.0219898	0.818805	0.00416228	0.965418	-0.0219898	0.818805	-0.150207	0.115591	0.0175306	0.855096	0.192808	0.042619
GMPS	antiquewhite4	0.00570715	0.952595	0.276989	0.0032501	0.00570715	0.952595	0.276989	0.0032501	-0.270393	0.00410235	0.635964	6.40102e-14	-0.19999	0.0353365
PI3	antiquewhite4	-0.155744	0.102624	0.0983429	0.304482	-0.155744	0.102624	0.0983429	0.304482	-0.105323	0.271266	0.165874	0.0818797	-0.191938	0.0435802
ADA	antiquewhite4	0.0823125	0.390419	0.346479	0.000195211	0.0823125	0.390419	0.346479	0.000195211	-0.267951	0.00446528	0.534597	1.50768e-09	-0.233431	0.0136755
PCIF1	antiquewhite4	-0.00752664	0.937509	-0.247696	0.00876531	-0.00752664	0.937509	-0.247696	0.00876531	0.276465	0.00331143	-0.39857	1.47358e-05	-0.0519907	0.587872
EPPIN	antiquewhite4	0.0456011	0.634611	0.0574534	0.549205	0.0456011	0.634611	0.0574534	0.549205	0.0116519	0.903394	0.0701297	0.464535	-0.0835622	0.383239
SEPTIN1	antiquewhite4	0.140508	0.14132	0.238803	0.0115995	0.140508	0.14132	0.238803	0.0115995	-0.241992	0.0105025	0.669939	8.95526e-16	-0.338182	0.000283194
KCNG1	antiquewhite4	0.1173	0.22017	0.265271	0.0048965	0.1173	0.22017	0.265271	0.0048965	0.132447	0.165829	0.37379	5.32159e-05	-0.453664	5.71949e-07
NELFCD	antiquewhite4	0.196626	0.0386047	0.36762	7.21167e-05	0.196626	0.0386047	0.36762	7.21167e-05	-0.281895	0.00272328	0.515873	6.85322e-09	0.00974004	0.919187
NSFL1C	antiquewhite4	-0.107561	0.261156	-0.170657	0.0733265	-0.107561	0.261156	-0.170657	0.0733265	0.0119695	0.900774	-0.533543	1.64581e-09	0.202863	0.0327316
CDC25B	antiquewhite4	0.0624602	0.514887	0.26396	0.00512076	0.0624602	0.514887	0.26396	0.00512076	0.147801	0.121607	0.472663	1.6234e-07	-0.524947	3.32809e-09
CSTL1	antiquewhite4	-0.00941612	0.921865	-0.0139749	0.884257	-0.00941612	0.921865	-0.0139749	0.884257	0.0348894	0.716207	-0.335713	0.000315723	0.080517	0.400874
PCMTD2	antiquewhite4	0.11504	0.229247	0.331433	0.000380397	0.11504	0.229247	0.331433	0.000380397	-0.0702022	0.464073	0.538938	1.04725e-09	-0.102834	0.282819
GSS	antiquewhite4	0.334957	0.00032636	0.444039	1.05215e-06	0.334957	0.00032636	0.444039	1.05215e-06	-0.270905	0.00402961	0.413828	6.34076e-06	-0.140754	0.140616
NRIP1	antiquewhite4	-0.0413756	0.666345	0.260376	0.005781	-0.0413756	0.666345	0.260376	0.005781	-0.300582	0.00134857	0.46617	2.51807e-07	0.158351	0.0969268
ADAMTS1	antiquewhite4	-0.00692344	0.942508	0.123446	0.19677	-0.00692344	0.942508	0.123446	0.19677	-0.0865183	0.366577	0.212054	0.0254627	-0.142962	0.134433
BACH1	antiquewhite4	-0.0589917	0.538544	0.379236	4.0486e-05	-0.0589917	0.538544	0.379236	4.0486e-05	-0.413451	6.47768e-06	0.422003	3.96682e-06	0.264861	0.00496576
OLIG2	antiquewhite4	-0.182865	0.0547284	-0.140325	0.141844	-0.182865	0.0547284	-0.140325	0.141844	-0.0266578	0.781222	-0.0242593	0.800476	0.0336959	0.725521
SIM2	antiquewhite4	0.141719	0.137889	0.0716163	0.455098	0.141719	0.137889	0.0716163	0.455098	-0.0885342	0.355474	0.130154	0.173345	0.0450295	0.638868
DYRK1A	antiquewhite4	-0.121294	0.204749	0.0981129	0.30562	-0.121294	0.204749	0.0981129	0.30562	0.155082	0.10411	0.136523	0.153068	-0.244447	0.00972087
CFAP410	antiquewhite4	0.286163	0.00232894	0.304638	0.00115059	0.286163	0.00232894	0.304638	0.00115059	-0.458561	4.16427e-07	0.545578	5.93681e-10	-0.0374283	0.696533
LINC01547	antiquewhite4	-0.154201	0.106116	-0.0817411	0.393728	-0.154201	0.106116	-0.0817411	0.393728	-0.0046573	0.961308	-0.074586	0.436568	0.0717292	0.454385
ADARB1	antiquewhite4	0.150062	0.115947	0.499184	2.45149e-08	0.150062	0.115947	0.499184	2.45149e-08	-0.179664	0.0591828	0.71	2.66784e-18	-0.35445	0.000135206
RFPL1	antiquewhite4	-0.053835	0.574679	0.130112	0.173485	-0.053835	0.574679	0.130112	0.173485	-0.0373967	0.696777	0.182889	0.0546967	-0.240601	0.0109693
SYNGR1	antiquewhite4	0.2466	0.00907793	0.335679	0.000316197	0.2466	0.00907793	0.335679	0.000316197	-0.0859591	0.369694	0.326708	0.000465841	-0.282625	0.00265177
MCHR1	antiquewhite4	-0.0781763	0.414749	-0.118118	0.216947	-0.0781763	0.414749	-0.118118	0.216947	-0.0743142	0.438246	0.0386343	0.687257	0.034432	0.719772
SMDT1	antiquewhite4	0.0858811	0.370131	0.0060909	0.949412	0.0858811	0.370131	0.0060909	0.949412	0.0685619	0.474603	0.136112	0.154322	-0.0468558	0.625311
PPARA	antiquewhite4	0.145429	0.12777	-0.00171839	0.985719	0.145429	0.12777	-0.00171839	0.985719	0.0469972	0.624267	0.0193793	0.84001	0.0161619	0.8663
UBP1	antiquewhite4	0.0681129	0.477508	0.360739	0.00010049	0.0681129	0.477508	0.360739	0.00010049	-0.447166	8.64862e-07	0.566141	9.44394e-11	0.201574	0.03388
ABHD6	antiquewhite4	0.252572	0.00748633	0.666866	1.34829e-15	0.252572	0.00748633	0.666866	1.34829e-15	-0.256682	0.00653956	0.481966	8.51798e-08	-0.00344003	0.971416
NKTR	antiquewhite4	0.0317258	0.740983	0.385039	3.00906e-05	0.0317258	0.740983	0.385039	3.00906e-05	-0.422726	3.80337e-06	0.644438	2.32025e-14	0.0677566	0.47982
MELTF	antiquewhite4	0.104824	0.273557	-0.16941	0.0754846	0.104824	0.273557	-0.16941	0.0754846	0.035879	0.708516	-0.247672	0.00877197	0.218043	0.0215077
COLQ	antiquewhite4	-0.00477499	0.960331	0.185997	0.0506406	-0.00477499	0.960331	0.185997	0.0506406	-0.0867065	0.365532	0.23026	0.0150472	0.0197831	0.836722
NUP210	antiquewhite4	0.218733	0.0210879	0.461887	3.34735e-07	0.218733	0.0210879	0.461887	3.34735e-07	-0.189357	0.0465397	0.738917	2.08958e-20	-0.371841	5.86162e-05
OGG1	antiquewhite4	0.110019	0.250351	0.204173	0.0315991	0.110019	0.250351	0.204173	0.0315991	-0.333388	0.000349474	0.173412	0.0687372	-0.0854616	0.372482
TRIM37	antiquewhite4	-0.188154	0.0479755	0.105737	0.269377	-0.188154	0.0479755	0.105737	0.269377	-0.322527	0.000555819	0.353334	0.000142422	0.350517	0.000162264
ELP6	antiquewhite4	0.143066	0.134146	0.247693	0.0087662	0.143066	0.134146	0.247693	0.0087662	-0.0934314	0.329385	0.534878	1.47266e-09	-0.418405	4.88381e-06
PTPN23	antiquewhite4	0.0323883	0.735772	0.0332119	0.72931	0.0323883	0.735772	0.0332119	0.72931	0.0131924	0.890696	-0.173523	0.068557	0.104194	0.276465
FYCO1	antiquewhite4	0.064565	0.500797	0.494407	3.4874e-08	0.064565	0.500797	0.494407	3.4874e-08	-0.244053	0.00984254	0.549432	4.24638e-10	-0.150327	0.115297
CCR2	antiquewhite4	0.403132	1.15016e-05	0.767456	8.90229e-23	0.403132	1.15016e-05	0.767456	8.90229e-23	-0.0709534	0.459293	0.634094	7.97375e-14	-0.246206	0.00919268
LARS2	antiquewhite4	0.0810516	0.397744	0.38467	3.0669e-05	0.0810516	0.397744	0.38467	3.0669e-05	-0.298135	0.00148248	0.614184	7.56564e-13	0.0627016	0.513261
IFT122	antiquewhite4	0.116834	0.222021	-0.128941	0.177423	0.116834	0.222021	-0.128941	0.177423	0.163202	0.0869939	-0.347776	0.000184011	0.00533433	0.955688
SHISA5	antiquewhite4	-0.0810666	0.397656	0.21735	0.0219366	-0.0810666	0.397656	0.21735	0.0219366	-0.355427	0.000129165	0.0606236	0.527347	0.218637	0.0211456
ACAD11	antiquewhite4	0.0965303	0.313525	0.259122	0.00602926	0.0965303	0.313525	0.259122	0.00602926	-0.355305	0.000129908	0.566372	9.24389e-11	-0.161513	0.0903573
TF	antiquewhite4	0.00692144	0.942524	0.158361	0.0969052	0.00692144	0.942524	0.158361	0.0969052	-0.0614056	0.522024	0.0230557	0.810183	-0.0209703	0.827072
TRAT1	antiquewhite4	0.178623	0.0606929	0.297772	0.00150334	0.178623	0.0606929	0.297772	0.00150334	-0.212022	0.0254852	0.604166	2.21332e-12	-0.491012	4.46544e-08
DCAF1	antiquewhite4	0.0611981	0.523433	0.384944	3.02395e-05	0.0611981	0.523433	0.384944	3.02395e-05	-0.431466	2.26915e-06	0.574907	4.14779e-11	-0.163492	0.086427
TRA2B	antiquewhite4	0.121666	0.203355	0.503808	1.73392e-08	0.121666	0.203355	0.503808	1.73392e-08	-0.426281	3.08811e-06	0.676996	3.43522e-16	0.160447	0.0925304
NME9	antiquewhite4	-0.0836062	0.382988	0.0494512	0.606261	-0.0836062	0.382988	0.0494512	0.606261	-0.0407567	0.671045	0.0991009	0.300752	-0.0607121	0.526743
CBLB	antiquewhite4	0.0448184	0.640442	0.36041	0.00010208	0.0448184	0.640442	0.36041	0.00010208	-0.215725	0.0229707	0.601734	2.85631e-12	-0.235939	0.0126691
FGF5	antiquewhite4	-0.127887	0.181022	0.0979306	0.306524	-0.127887	0.181022	0.0979306	0.306524	0.0712921	0.457147	-0.0337994	0.724712	-0.0690207	0.471645
FGFR3	antiquewhite4	-0.161491	0.0904004	-0.00682204	0.943349	-0.161491	0.0904004	-0.00682204	0.943349	0.235333	0.0129061	-0.120494	0.207774	-0.0825185	0.38923
UGT2B11	antiquewhite4	-0.0276281	0.773469	0.0210237	0.826639	-0.0276281	0.773469	0.0210237	0.826639	0.0755474	0.430663	0.0585814	0.541377	-0.171587	0.0717507
SLC2A9	antiquewhite4	0.39009	2.3136e-05	0.6811	1.94357e-16	0.39009	2.3136e-05	0.6811	1.94357e-16	0.000546707	0.995456	0.46727	2.33918e-07	-0.286956	0.00226166
OCIAD1	antiquewhite4	-0.0750219	0.433885	0.313792	0.000797387	-0.0750219	0.433885	0.313792	0.000797387	-0.246335	0.00915492	0.512227	9.10721e-09	0.252082	0.00760693
PHOX2B	antiquewhite4	-0.0334642	0.727334	0.0500893	0.601616	-0.0334642	0.727334	0.0500893	0.601616	0.142924	0.134536	0.00165814	0.98622	-0.206602	0.0295873
SMARCAD1	antiquewhite4	0.259704	0.0059128	0.591488	8.17018e-12	0.259704	0.0059128	0.591488	8.17018e-12	-0.322731	0.000551083	0.915802	5.45479e-45	-0.195128	0.0401405
DELE1	antiquewhite4	0.207129	0.0291648	0.0204334	0.831432	0.207129	0.0291648	0.0204334	0.831432	-0.0752466	0.432505	-0.254842	0.00694941	0.0674658	0.481711
PCDHB2	antiquewhite4	-0.0581137	0.544616	0.136814	0.152187	-0.0581137	0.544616	0.136814	0.152187	-0.0329654	0.731242	0.00415536	0.965475	-0.0449135	0.639732
GFM2	antiquewhite4	-0.0392189	0.682777	0.211477	0.0258748	-0.0392189	0.682777	0.211477	0.0258748	-0.538398	1.09613e-09	0.548419	4.6393e-10	0.354982	0.000131886
UTP15	antiquewhite4	0.155097	0.104077	0.482591	8.15087e-08	0.155097	0.104077	0.482591	8.15087e-08	-0.510078	1.07519e-08	0.754419	1.18185e-21	0.0357228	0.709728
AHNAK	antiquewhite4	0.257915	0.00627724	0.590701	8.84368e-12	0.257915	0.00627724	0.590701	8.84368e-12	-0.170902	0.0729085	0.44963	7.40086e-07	-0.285189	0.00241409
NRG2	antiquewhite4	0.0362853	0.705366	0.287895	0.00218418	0.0362853	0.705366	0.287895	0.00218418	0.00294205	0.975552	0.249562	0.00825478	-0.244246	0.0097827
IL4	antiquewhite4	-0.129231	0.17644	0.306532	0.00106754	-0.129231	0.17644	0.306532	0.00106754	-0.0287668	0.764399	0.292003	0.00187286	-0.207134	0.0291612
FAM193B	antiquewhite4	-0.0769349	0.422221	-0.227167	0.0164986	-0.0769349	0.422221	-0.227167	0.0164986	-0.0991598	0.300463	-0.286144	0.00233059	0.219931	0.0203753
NPM1	antiquewhite4	0.0888827	0.353576	0.264129	0.00509136	0.0888827	0.353576	0.264129	0.00509136	-0.224362	0.0179179	0.819431	4.17258e-28	-0.330799	0.000390956
CEP63	antiquewhite4	-0.0153797	0.872715	0.10593	0.268498	-0.0153797	0.872715	0.10593	0.268498	-0.11456	0.23121	-0.00878543	0.927084	-0.121168	0.205223
REV3L	antiquewhite4	0.072779	0.447792	0.502527	1.90952e-08	0.072779	0.447792	0.502527	1.90952e-08	-0.276093	0.00335563	0.667603	1.22282e-15	-0.277723	0.00316587
ENPP5	antiquewhite4	-0.0170718	0.858849	0.1927	0.0427368	-0.0170718	0.858849	0.1927	0.0427368	-0.291013	0.00194401	0.445156	9.81222e-07	-0.0132334	0.890358
SPCS2	antiquewhite4	0.0984964	0.303724	0.306493	0.00106918	0.0984964	0.303724	0.306493	0.00106918	-0.47261	1.62933e-07	0.641841	3.1775e-14	0.193062	0.0423413
IRF4	antiquewhite4	-0.0565844	0.555272	-0.184289	0.052838	-0.0565844	0.555272	-0.184289	0.052838	-0.228306	0.0159505	0.224036	0.0180899	0.065325	0.495759
TOMM6	antiquewhite4	0.185582	0.0511679	0.115218	0.228522	0.185582	0.0511679	0.115218	0.228522	0.037392	0.696814	0.276124	0.00335195	-0.374076	5.24646e-05
ZSCAN31	antiquewhite4	-0.0188132	0.844623	-0.0960709	0.315844	-0.0188132	0.844623	-0.0960709	0.315844	0.0142116	0.88231	0.0924635	0.334442	0.0452973	0.636872
MAS1L	antiquewhite4	-0.219759	0.0204765	-0.181041	0.0572311	-0.219759	0.0204765	-0.181041	0.0572311	0.204125	0.0316405	-0.317035	0.000698274	0.00578675	0.951935
EHMT2	antiquewhite4	0.291957	0.00187613	0.369439	6.59771e-05	0.291957	0.00187613	0.369439	6.59771e-05	-0.14753	0.122299	0.547718	4.93146e-10	-0.242392	0.0103713
RPS18	antiquewhite4	0.147446	0.122513	0.227266	0.0164503	0.147446	0.122513	0.227266	0.0164503	-0.249758	0.00820256	0.684682	1.17341e-16	-0.406747	9.42651e-06
CUTA	antiquewhite4	0.260032	0.00584822	0.201011	0.0343916	0.260032	0.00584822	0.201011	0.0343916	-0.383796	3.20804e-05	0.546077	5.6861e-10	-0.33121	0.000384087
CEP70	antiquewhite4	0.0851304	0.374344	0.110382	0.248785	0.0851304	0.374344	0.110382	0.248785	-0.340455	0.000256016	0.465077	2.70887e-07	0.0603231	0.5294
FBXL4	antiquewhite4	-0.192793	0.0426349	-0.505273	1.55202e-08	-0.192793	0.0426349	-0.505273	1.55202e-08	0.037925	0.692707	-0.495797	3.14911e-08	0.461804	3.36559e-07
SIM1	antiquewhite4	0.0174072	0.856106	-0.259684	0.00591675	0.0174072	0.856106	-0.259684	0.00591675	-0.0271354	0.777403	-0.315272	0.000750651	0.12697	0.184193
HIVEP2	antiquewhite4	-0.118211	0.216581	0.269925	0.00416977	-0.118211	0.216581	0.269925	0.00416977	-0.229704	0.0152995	0.465511	2.63161e-07	-0.112969	0.237797
SYNCRIP	antiquewhite4	0.260569	0.00574351	0.453091	5.93396e-07	0.260569	0.00574351	0.453091	5.93396e-07	-0.382643	3.40365e-05	0.572538	5.19306e-11	0.167542	0.0788102
PID1	antiquewhite4	0.304484	0.00115757	0.734245	4.77386e-20	0.304484	0.00115757	0.734245	4.77386e-20	0.101183	0.290659	0.525204	3.25975e-09	-0.43248	2.13525e-06
FCGBP	antiquewhite4	0.179706	0.0591229	0.27612	0.0033524	0.179706	0.0591229	0.27612	0.0033524	-0.207496	0.0288744	0.652957	8.09786e-15	-0.305417	0.00111574
PERP	antiquewhite4	-0.0951454	0.32055	0.112716	0.238855	-0.0951454	0.32055	0.112716	0.238855	-0.362821	9.09651e-05	0.589435	1.00408e-11	-0.0527316	0.582556
SEC63	antiquewhite4	-0.0751104	0.433341	0.18772	0.0485022	-0.0751104	0.433341	0.18772	0.0485022	-0.312254	0.000848721	0.43147	2.26869e-06	0.315908	0.000731349
KIAA0408	antiquewhite4	0.148777	0.119137	0.167099	0.0796172	0.148777	0.119137	0.167099	0.0796172	-0.0679027	0.478871	0.456432	4.78321e-07	-0.226301	0.0169262
ECHDC1	antiquewhite4	0.2495	0.00827141	0.576122	3.69335e-11	0.2495	0.00827141	0.576122	3.69335e-11	-0.311607	0.000871247	0.712319	1.84874e-18	-0.124082	0.194456
CEP41	antiquewhite4	0.0580949	0.544746	0.18865	0.0473797	0.0580949	0.544746	0.18865	0.0473797	-0.403988	1.09747e-05	0.675271	4.35247e-16	-0.00753606	0.937431
WDR91	antiquewhite4	-0.0406152	0.672121	0.271762	0.00391059	-0.0406152	0.672121	0.271762	0.00391059	-0.216529	0.0224539	0.275638	0.00341048	-0.209435	0.0273781
NUB1	antiquewhite4	-0.0407552	0.671056	0.27902	0.00302182	-0.0407552	0.671056	0.27902	0.00302182	-0.00920669	0.923598	0.0614875	0.521468	-0.159943	0.0935736
ABCF2	antiquewhite4	0.383488	3.25925e-05	0.586318	1.3694e-11	0.383488	3.25925e-05	0.586318	1.3694e-11	-0.265021	0.00493861	0.613703	7.97312e-13	-0.0552924	0.564352
TYW1	antiquewhite4	0.164927	0.0836638	0.409197	8.2265e-06	0.164927	0.0836638	0.409197	8.2265e-06	-0.522316	4.11239e-09	0.817026	8.00654e-28	-0.057596	0.548212
POLR2J4	antiquewhite4	0.209668	0.027203	-0.192979	0.0424315	0.209668	0.027203	-0.192979	0.0424315	-0.0545976	0.569265	-0.338303	0.000281691	0.101972	0.286892
LIMK1	antiquewhite4	-0.0690013	0.471769	0.0865765	0.366254	-0.0690013	0.471769	0.0865765	0.366254	-0.0839019	0.381302	-0.107974	0.259319	-0.0435206	0.650158
ARHGAP10	antiquewhite4	0.235369	0.012892	0.612117	9.47129e-13	0.235369	0.012892	0.612117	9.47129e-13	-0.235356	0.0128971	0.707865	3.72802e-18	-0.285169	0.0024159
OSBPL3	antiquewhite4	0.164411	0.0846497	0.400503	1.32731e-05	0.164411	0.0846497	0.400503	1.32731e-05	-0.340312	0.000257655	0.607449	1.56338e-12	-0.405299	1.02112e-05
AHR	antiquewhite4	0.238375	0.0117542	0.707028	4.24719e-18	0.238375	0.0117542	0.707028	4.24719e-18	0.076419	0.425348	0.492712	3.94684e-08	-0.312066	0.00085522
CYRIA	antiquewhite4	-0.0733629	0.444147	0.0477102	0.619012	-0.0733629	0.444147	0.0477102	0.619012	-0.234879	0.0130862	-0.163505	0.0864011	0.208599	0.0280147
IGFBP3	antiquewhite4	0.17302	0.0693764	0.380294	3.83694e-05	0.17302	0.0693764	0.380294	3.83694e-05	-0.250595	0.00798351	0.629731	1.32377e-13	-0.283265	0.00259061
TBRG4	antiquewhite4	0.265034	0.00493643	0.370754	6.18478e-05	0.265034	0.00493643	0.370754	6.18478e-05	-0.469063	2.07315e-07	0.603811	2.29758e-12	-0.135781	0.155334
CTTNBP2	antiquewhite4	0.204132	0.0316344	0.365381	8.04054e-05	0.204132	0.0316344	0.365381	8.04054e-05	0.11222	0.24094	0.30151	0.00130071	-0.226701	0.0167276
NDUFA5	antiquewhite4	0.0953893	0.319306	0.301568	0.00129776	0.0953893	0.319306	0.301568	0.00129776	-0.0939558	0.326666	0.6256	2.12376e-13	-0.147915	0.121315
DUS4L	antiquewhite4	-0.0177979	0.852911	0.192524	0.0429303	-0.0177979	0.852911	0.192524	0.0429303	-0.342336	0.000235367	0.448103	8.15251e-07	-0.0265848	0.781806
HBP1	antiquewhite4	-0.256753	0.00652426	-0.174919	0.0663275	-0.256753	0.00652426	-0.174919	0.0663275	-0.0844122	0.378403	-0.421804	4.01276e-06	0.362225	9.36037e-05
DCAF13	antiquewhite4	0.00436912	0.9637	0.345049	0.00020829	0.00436912	0.9637	0.345049	0.00020829	-0.215324	0.0232324	0.559166	1.78694e-10	-0.097981	0.306274
NCALD	antiquewhite4	-0.018098	0.85046	0.139427	0.144438	-0.018098	0.85046	0.139427	0.144438	-0.0725711	0.449093	0.370257	6.33801e-05	-0.105446	0.270703
LEPROTL1	antiquewhite4	0.141588	0.138258	0.437346	1.59009e-06	0.141588	0.138258	0.437346	1.59009e-06	-0.432479	2.1354e-06	0.756193	8.39374e-22	-0.0264241	0.783092
MYC	antiquewhite4	0.192448	0.0430148	0.56288	1.27476e-10	0.192448	0.0430148	0.56288	1.27476e-10	-0.178555	0.060793	0.801373	4.46444e-26	-0.262301	0.00541744
ANGPT1	antiquewhite4	-0.045626	0.634427	-0.205053	0.0308576	-0.045626	0.634427	-0.205053	0.0308576	-0.0078274	0.935017	-0.114547	0.231261	-0.0404535	0.673352
UNC5D	antiquewhite4	-0.12918	0.176612	0.0263757	0.783479	-0.12918	0.176612	0.0263757	0.783479	0.0768836	0.422531	-0.0203064	0.832465	0.126939	0.184302
EGR3	antiquewhite4	-0.142232	0.136455	0.0181935	0.849681	-0.142232	0.136455	0.0181935	0.849681	-0.0380134	0.692027	0.152981	0.108945	0.0100078	0.916973
ARHGEF10	antiquewhite4	0.111334	0.244698	0.14282	0.134824	0.111334	0.244698	0.14282	0.134824	-0.0495359	0.605643	0.390634	2.24841e-05	-0.117336	0.220025
TONSL	antiquewhite4	-0.08043	0.401385	-0.0829866	0.386537	-0.08043	0.401385	-0.0829866	0.386537	-0.264159	0.00508619	0.0776355	0.417995	0.197053	0.0381769
CNGB3	antiquewhite4	0.0116568	0.903354	0.105256	0.271572	0.0116568	0.903354	0.105256	0.271572	0.0613221	0.52259	0.040546	0.672648	-0.0527541	0.582395
EXOSC2	antiquewhite4	0.169535	0.0752661	0.393198	1.96385e-05	0.169535	0.0752661	0.393198	1.96385e-05	-0.453203	5.89162e-07	0.763065	2.16665e-22	-0.210041	0.0269243
UCK1	antiquewhite4	-0.00915184	0.924052	-0.33472	0.000329755	-0.00915184	0.924052	-0.33472	0.000329755	0.163027	0.0873373	-0.485917	6.43918e-08	0.141549	0.138365
RLN2	antiquewhite4	0.0124862	0.896514	-0.00591217	0.950894	0.0124862	0.896514	-0.00591217	0.950894	-0.124313	0.19362	0.208905	0.0277802	-0.0647265	0.499723
SLC1A1	antiquewhite4	-0.007424	0.938359	-0.0308509	0.747884	-0.007424	0.938359	-0.0308509	0.747884	0.20173	0.033739	-0.0255787	0.789869	-0.118151	0.216816
ZBTB5	antiquewhite4	0.0491873	0.608186	0.217742	0.0216927	0.0491873	0.608186	0.217742	0.0216927	-0.255893	0.0067127	0.682971	1.49462e-16	-0.243403	0.0100468
BRD3	antiquewhite4	0.123417	0.196879	-0.147282	0.122934	0.123417	0.196879	-0.147282	0.122934	-0.125251	0.190255	-0.332627	0.000361238	0.0737399	0.441804
RFK	antiquewhite4	0.12823	0.179842	0.398426	1.48507e-05	0.12823	0.179842	0.398426	1.48507e-05	-0.274678	0.00352867	0.616919	5.60667e-13	0.118378	0.215927
FCN2	antiquewhite4	0.00209391	0.982599	0.0307916	0.748352	0.00209391	0.982599	0.0307916	0.748352	-0.060965	0.52502	-0.0265003	0.782482	0.0221509	0.817501
MIR600HG	antiquewhite4	0.0977888	0.307228	0.141069	0.139723	0.0977888	0.307228	0.141069	0.139723	-0.0262949	0.784127	0.405508	1.0094e-05	-0.204657	0.0311895
C9orf24	antiquewhite4	0.165828	0.081966	0.142429	0.135907	0.165828	0.081966	0.142429	0.135907	-0.254736	0.0069739	0.259929	0.0058685	-0.275345	0.00344606
CTPS1	antiquewhite4	0.0440454	0.646222	0.319321	0.000635344	0.0440454	0.646222	0.319321	0.000635344	-0.351301	0.000156497	0.60856	1.38872e-12	-0.0191379	0.841976
RPL12	antiquewhite4	0.215616	0.0230415	0.325818	0.000483784	0.215616	0.0230415	0.325818	0.000483784	-0.225561	0.0172988	0.656253	5.33985e-15	-0.490978	4.47654e-08
ALAD	antiquewhite4	0.0545486	0.569612	-0.141871	0.137462	0.0545486	0.569612	-0.141871	0.137462	0.0751405	0.433156	-0.137272	0.150806	0.144965	0.129005
ZNF275	antiquewhite4	0.195086	0.0401844	0.255962	0.00669739	0.195086	0.0401844	0.255962	0.00669739	-0.209095	0.0276354	0.53687	1.24658e-09	-0.357631	0.000116454
KRBOX4	antiquewhite4	0.216745	0.0223164	0.566977	8.73995e-11	0.216745	0.0223164	0.566977	8.73995e-11	-0.408385	8.60726e-06	0.792056	4.1396e-25	-0.15036	0.115215
MAGEC1	antiquewhite4	-0.0385483	0.687917	-0.126512	0.185795	-0.0385483	0.687917	-0.126512	0.185795	0.0178123	0.852794	-0.190321	0.0454159	0.140542	0.141223
VSIG4	antiquewhite4	0.0642054	0.50319	0.125938	0.187815	0.0642054	0.50319	0.125938	0.187815	-0.0551464	0.565383	-0.17275	0.0698176	0.146009	0.12624
ZNF711	antiquewhite4	0.0256146	0.789581	0.0712237	0.45758	0.0256146	0.789581	0.0712237	0.45758	-0.204705	0.0311491	0.295154	0.00166195	-0.0978324	0.307011
PRKX	antiquewhite4	0.148902	0.118824	0.514986	7.34642e-09	0.148902	0.118824	0.514986	7.34642e-09	-0.197511	0.037722	0.74672	5.05178e-21	-0.272395	0.00382465
AK6	antiquewhite4	-0.03761	0.695133	0.173043	0.0693378	-0.03761	0.695133	0.173043	0.0693378	-0.440793	1.28684e-06	0.498598	2.5606e-08	0.311339	0.000880703
MAGEB1	antiquewhite4	-0.1458	0.12679	0.0334924	0.727113	-0.1458	0.12679	0.0334924	0.727113	0.0567823	0.553888	-0.0630676	0.5108	0.0277136	0.772787
COL4A6	antiquewhite4	-0.236281	0.0125371	-0.146739	0.124337	-0.236281	0.0125371	-0.146739	0.124337	0.087151	0.36307	-0.0253431	0.79176	0.0160581	0.867151
AP1S2	antiquewhite4	0.230482	0.0149474	0.526144	3.0207e-09	0.230482	0.0149474	0.526144	3.0207e-09	-0.148735	0.119244	0.486777	6.05569e-08	0.0094708	0.921413
AFF2	antiquewhite4	-0.0795148	0.406781	-0.0590473	0.53816	-0.0795148	0.406781	-0.0590473	0.53816	-0.128437	0.179135	-0.00363094	0.96983	0.138831	0.146179
GDPD2	antiquewhite4	0.134879	0.158123	0.0140874	0.883332	0.134879	0.158123	0.0140874	0.883332	-0.0351773	0.713967	-0.0903007	0.345919	0.103327	0.280505
KLF8	antiquewhite4	0.0800487	0.403628	0.267121	0.00459518	0.0800487	0.403628	0.267121	0.00459518	-0.320526	0.000604307	0.575224	4.02428e-11	-0.157828	0.0980486
RPL36A	antiquewhite4	0.0550079	0.566362	0.191251	0.0443526	0.0550079	0.566362	0.191251	0.0443526	-0.161049	0.0912987	0.520328	4.81977e-09	-0.428244	2.74977e-06
TIMM8A	antiquewhite4	-0.0264598	0.782806	0.113239	0.23667	-0.0264598	0.782806	0.113239	0.23667	-0.424203	3.48898e-06	0.410569	7.61878e-06	-0.0549267	0.566935
BRCC3	antiquewhite4	0.184711	0.0522881	0.359633	0.000105924	0.184711	0.0522881	0.359633	0.000105924	-0.424455	3.43786e-06	0.655389	5.95872e-15	0.165316	0.0829272
RPL10	antiquewhite4	0.288345	0.00214795	0.296203	0.00159669	0.288345	0.00214795	0.296203	0.00159669	-0.238367	0.0117572	0.635333	6.89519e-14	-0.426066	3.12749e-06
GYG2	antiquewhite4	-0.122828	0.199038	0.00983309	0.918417	-0.122828	0.199038	0.00983309	0.918417	0.175678	0.0651397	-0.116494	0.223379	-0.11171	0.243102
CDH23	antiquewhite4	0.139924	0.142997	-0.039573	0.680069	0.139924	0.142997	-0.039573	0.680069	-0.28723	0.00223881	-0.0964155	0.314103	0.213234	0.0246373
KLRC4	antiquewhite4	-0.0332776	0.728795	0.23387	0.0134947	-0.0332776	0.728795	0.23387	0.0134947	-0.10338	0.280257	0.52629	2.98525e-09	-0.233812	0.0135182
PLEKHA5	antiquewhite4	0.222961	0.0186658	0.270805	0.00404368	0.222961	0.0186658	0.270805	0.00404368	-0.235694	0.0127646	0.490772	4.54356e-08	-0.068322	0.476154
TPCN1	antiquewhite4	0.385135	2.99431e-05	0.649346	1.27034e-14	0.385135	2.99431e-05	0.649346	1.27034e-14	0.00960176	0.92033	0.598879	3.84263e-12	-0.611073	1.06022e-12
IGHG1	antiquewhite4	-0.0509444	0.595418	-0.435425	1.78735e-06	-0.0509444	0.595418	-0.435425	1.78735e-06	0.306087	0.0010865	-0.258478	0.00616051	-0.0883173	0.356659
PPP4R3A	antiquewhite4	-0.114639	0.230885	0.213629	0.0243669	-0.114639	0.230885	0.213629	0.0243669	-0.141471	0.138586	0.309338	0.00095449	-0.29349	0.00177047
LCAT	antiquewhite4	-0.00931565	0.922697	-0.00454803	0.962215	-0.00931565	0.922697	-0.00454803	0.962215	-0.172549	0.0701489	0.02939	0.75945	-0.167517	0.0788555
NARF	antiquewhite4	-0.265086	0.0049276	-0.349735	0.000168216	-0.265086	0.0049276	-0.349735	0.000168216	-0.0312472	0.744755	-0.461047	3.53799e-07	0.357411	0.000117667
CYB561	antiquewhite4	0.0711951	0.457761	0.457998	4.32008e-07	0.0711951	0.457761	0.457998	4.32008e-07	-0.188209	0.0479087	0.508107	1.25072e-08	-0.397056	1.59861e-05
CNP	antiquewhite4	0.160369	0.0926925	0.507166	1.34397e-08	0.160369	0.0926925	0.507166	1.34397e-08	-0.379119	4.07265e-05	0.683092	1.46943e-16	-0.1476	0.12212
ILF3	antiquewhite4	0.267195	0.00458338	0.485313	6.72207e-08	0.267195	0.00458338	0.485313	6.72207e-08	-0.0289901	0.762625	0.632874	9.19554e-14	-0.239169	0.0114689
B9D2	antiquewhite4	-0.141177	0.139416	-0.204661	0.0311862	-0.141177	0.139416	-0.204661	0.0311862	-0.129865	0.17431	-0.392615	2.02545e-05	0.208576	0.0280322
WDR83OS	antiquewhite4	-0.0249036	0.795292	-0.32356	0.000532207	-0.0249036	0.795292	-0.32356	0.000532207	0.112198	0.241033	-0.237248	0.0121703	0.0569706	0.552572
NPAS2	antiquewhite4	0.00361989	0.969922	-0.00488864	0.959387	0.00361989	0.969922	-0.00488864	0.959387	0.348308	0.000179588	-0.0331432	0.729848	-0.207119	0.029173
EIF5B	antiquewhite4	0.0841272	0.38002	0.397089	1.59582e-05	0.0841272	0.38002	0.397089	1.59582e-05	-0.186288	0.0502744	0.668942	1.02313e-15	-0.207465	0.0288986
NEU4	antiquewhite4	-0.048141	0.615846	0.0833082	0.384692	-0.048141	0.615846	0.0833082	0.384692	-0.0383001	0.689823	0.0897867	0.348683	0.0350688	0.714811
RGPD5	antiquewhite4	0.0610097	0.524715	0.412877	6.69122e-06	0.0610097	0.524715	0.412877	6.69122e-06	-0.279184	0.00300405	0.740843	1.47875e-20	-0.123366	0.197065
TNFRSF6B	antiquewhite4	-0.116236	0.22441	-0.115671	0.226685	-0.116236	0.22441	-0.115671	0.226685	-0.117274	0.22027	-0.0468269	0.625525	0.00964817	0.919946
WFDC2	antiquewhite4	-0.0678148	0.479442	-0.122987	0.198454	-0.0678148	0.479442	-0.122987	0.198454	0.122176	0.201451	-0.406691	9.45569e-06	0.235484	0.0128467
ZNF343	antiquewhite4	0.0918905	0.337459	0.384003	3.17416e-05	0.0918905	0.337459	0.384003	3.17416e-05	-0.138119	0.148279	0.616796	5.68299e-13	-0.172634	0.0700091
GNB1L	antiquewhite4	0.0493602	0.606924	-0.0403372	0.674238	0.0493602	0.606924	-0.0403372	0.674238	-0.224646	0.0177697	0.153599	0.107503	-0.0372649	0.697794
ZC3H7B	antiquewhite4	0.0691737	0.47066	0.212726	0.0249896	0.0691737	0.47066	0.212726	0.0249896	-0.310118	0.000925079	0.370754	6.18487e-05	0.0437267	0.648611
CPT1B	antiquewhite4	-0.243326	0.0100712	-0.00345111	0.971324	-0.243326	0.0100712	-0.00345111	0.971324	-0.125084	0.190851	-0.0945682	0.323509	-0.0841962	0.379628
PCDHGC3	antiquewhite4	-0.0633945	0.508608	0.0497798	0.603867	-0.0633945	0.508608	0.0497798	0.603867	0.251646	0.00771587	-0.0115151	0.904523	-0.172633	0.0700105
PCDHAC2	antiquewhite4	-0.049874	0.603181	0.144104	0.131316	-0.049874	0.603181	0.144104	0.131316	0.0747615	0.435487	0.0559014	0.560064	-0.0865769	0.366252
GPSM3	antiquewhite4	-0.106592	0.265501	-0.290589	0.00197516	-0.106592	0.265501	-0.290589	0.00197516	0.333162	0.000352932	-0.63122	1.11455e-13	0.217676	0.0217336
BNC1	antiquewhite4	0.215414	0.0231736	-0.14174	0.137829	0.215414	0.0231736	-0.14174	0.137829	0.108793	0.255704	-0.119353	0.212144	-0.00405761	0.966287
BANP	antiquewhite4	0.13831	0.147714	0.222277	0.0190407	0.13831	0.147714	0.222277	0.0190407	-0.241755	0.0105807	0.337022	0.000298072	-0.133226	0.163332
GRAMD2B	antiquewhite4	-0.0367381	0.701862	0.282461	0.00266775	-0.0367381	0.701862	0.282461	0.00266775	0.0557256	0.5613	0.283015	0.00261439	-0.108007	0.259172
NALF2	antiquewhite4	0.0598681	0.532516	-0.04356	0.649862	0.0598681	0.532516	-0.04356	0.649862	-0.094001	0.326432	0.0322611	0.736772	-0.0676698	0.480384
ARMCX1	antiquewhite4	0.235273	0.0129299	0.677158	3.35952e-16	0.235273	0.0129299	0.677158	3.35952e-16	-0.271818	0.00390293	0.665414	1.6329e-15	-0.0954413	0.319041
SHOX	antiquewhite4	-0.0212215	0.825033	-0.361072	9.89095e-05	-0.0212215	0.825033	-0.361072	9.89095e-05	0.137492	0.150145	-0.551559	3.5231e-10	0.0634403	0.508301
NDUFB11	antiquewhite4	0.180961	0.057343	-0.0570764	0.551833	0.180961	0.057343	-0.0570764	0.551833	-0.0790096	0.409778	0.0831286	0.385721	-0.114899	0.229825
PGPEP1	antiquewhite4	0.0281362	0.769418	-0.314322	0.000780353	0.0281362	0.769418	-0.314322	0.000780353	0.0652604	0.496186	-0.473998	1.48164e-07	0.473181	1.56695e-07
HELB	antiquewhite4	-0.166016	0.0816154	-0.0467438	0.626139	-0.166016	0.0816154	-0.0467438	0.626139	-0.276197	0.0033432	-0.0592922	0.536473	0.114531	0.231328
NRDC	antiquewhite4	-0.202787	0.0327985	-0.284977	0.00243302	-0.202787	0.0327985	-0.284977	0.00243302	0.103059	0.281759	-0.494057	3.57788e-08	0.118274	0.216334
IFI44	antiquewhite4	-0.109149	0.254142	0.271753	0.00391182	-0.109149	0.254142	0.271753	0.00391182	-0.0812442	0.39662	0.235114	0.012993	-0.152705	0.109591
PDC	antiquewhite4	-0.103827	0.278171	0.0421435	0.660532	-0.103827	0.278171	0.0421435	0.660532	0.30436	0.00116321	-0.062471	0.514815	-0.202246	0.0332771
ZSCAN20	antiquewhite4	0.145941	0.12642	0.573069	4.93865e-11	0.145941	0.12642	0.573069	4.93865e-11	-0.364294	8.47426e-05	0.526718	2.88335e-09	0.0597568	0.53328
FMO5	antiquewhite4	0.319459	0.00063172	0.425622	3.21024e-06	0.319459	0.00063172	0.425622	3.21024e-06	-0.165552	0.082483	0.364258	8.48899e-05	-0.0605497	0.527852
RRP15	antiquewhite4	0.103031	0.281894	0.423657	3.60214e-06	0.103031	0.281894	0.423657	3.60214e-06	-0.255956	0.00669879	0.792862	3.42935e-25	-0.197728	0.0375073
EFHD2	antiquewhite4	-0.0958447	0.31699	0.0205277	0.830667	-0.0958447	0.31699	0.0205277	0.830667	-0.217899	0.0215959	-0.09382	0.327368	0.265813	0.00480647
CTNNBIP1	antiquewhite4	0.235196	0.0129605	0.298751	0.0014477	0.235196	0.0129605	0.298751	0.0014477	-0.114118	0.233027	0.32508	0.000499158	-0.185568	0.051186
AMY1C	antiquewhite4	0.0196555	0.837761	0.319932	0.000619421	0.0196555	0.837761	0.319932	0.000619421	-0.304658	0.00114964	0.418899	4.74678e-06	-0.0591696	0.537317
MCOLN2	antiquewhite4	0.0415975	0.664663	0.291023	0.00194328	0.0415975	0.664663	0.291023	0.00194328	-0.204685	0.0311657	0.601159	3.03278e-12	-0.197929	0.0373098
MYOC	antiquewhite4	-0.185367	0.0514425	-0.141392	0.13881	-0.185367	0.0514425	-0.141392	0.13881	-0.0116139	0.903708	0.0340128	0.723044	0.0955659	0.318407
LHX4	antiquewhite4	-0.0314584	0.74309	-0.30475	0.00114548	-0.0314584	0.74309	-0.30475	0.00114548	-0.104957	0.272948	-0.296042	0.00160652	0.24949	0.00827397
CAPN2	antiquewhite4	0.28253	0.00266099	0.68152	1.83271e-16	0.28253	0.00266099	0.68152	1.83271e-16	-0.0877045	0.360018	0.767464	8.88871e-23	-0.443061	1.11822e-06
MAT1A	antiquewhite4	-0.0325951	0.734148	-0.291672	0.00189637	-0.0325951	0.734148	-0.291672	0.00189637	-0.0963783	0.314291	-0.357945	0.000114736	0.230987	0.0147228
IFIT2	antiquewhite4	-0.0967009	0.312666	0.367515	7.24889e-05	-0.0967009	0.312666	0.367515	7.24889e-05	0.0352208	0.713628	0.311706	0.00086776	-0.374408	5.16032e-05
CCNJ	antiquewhite4	0.0408933	0.670007	0.50248	1.91623e-08	0.0408933	0.670007	0.50248	1.91623e-08	-0.171877	0.0712643	0.52759	2.68587e-09	0.0293025	0.760144
TBC1D12	antiquewhite4	0.251605	0.00772594	0.566507	9.12894e-11	0.251605	0.00772594	0.566507	9.12894e-11	-0.253349	0.00729865	0.631996	1.01851e-13	-0.180068	0.058604
MAGOHB	antiquewhite4	0.180383	0.0581567	0.231275	0.0145958	0.180383	0.0581567	0.231275	0.0145958	-0.360202	0.000103096	0.602621	2.60335e-12	-0.265665	0.00483086
TASOR2	antiquewhite4	-0.0264973	0.782506	0.342904	0.000229442	-0.0264973	0.782506	0.342904	0.000229442	-0.290807	0.0019591	0.621941	3.20899e-13	-0.0500046	0.602232
SLC17A6	antiquewhite4	-0.173051	0.0693246	-0.0197056	0.837352	-0.173051	0.0693246	-0.0197056	0.837352	0.08318	0.385427	-0.00895579	0.925674	-0.031015	0.746588
C3AR1	antiquewhite4	-0.196813	0.0384175	-0.158152	0.0973526	-0.196813	0.0384175	-0.158152	0.0973526	-0.149542	0.117228	-0.337561	0.000291075	0.410436	7.67574e-06
MUC15	antiquewhite4	0.011767	0.902444	0.257371	0.00639174	0.011767	0.902444	0.257371	0.00639174	0.000440191	0.996342	0.11398	0.233596	-0.0775008	0.418805
ANKRD49	antiquewhite4	0.0964063	0.31415	0.229969	0.0151788	0.0964063	0.31415	0.229969	0.0151788	-0.439177	1.42144e-06	0.497829	2.7108e-08	0.162699	0.0879851
CCDC88B	antiquewhite4	0.0499375	0.602719	-0.204632	0.0312105	0.0499375	0.602719	-0.204632	0.0312105	-0.323768	0.000527564	-0.103604	0.279209	0.215169	0.0233344
CTSF	antiquewhite4	0.132731	0.164916	0.205653	0.0303595	0.132731	0.164916	0.205653	0.0303595	-0.0453715	0.63632	0.520878	4.61317e-09	-0.549496	4.22267e-10
LRRC4C	antiquewhite4	0.229142	0.0155586	-0.0641108	0.50382	0.229142	0.0155586	-0.0641108	0.50382	0.0941587	0.325618	-0.189877	0.0459308	0.19597	0.0392717
NKAPD1	antiquewhite4	-0.0376468	0.694849	0.0612959	0.522769	-0.0376468	0.694849	0.0612959	0.522769	-0.197766	0.0374702	0.117213	0.220514	-0.0167159	0.861762
TTC12	antiquewhite4	0.0115608	0.904146	0.133271	0.163187	0.0115608	0.904146	0.133271	0.163187	-0.174898	0.0663606	0.371672	5.91106e-05	-0.250174	0.00809317
ACCS	antiquewhite4	0.129986	0.173904	0.107278	0.262423	0.129986	0.173904	0.107278	0.262423	-0.16804	0.0779118	0.167522	0.0788476	-0.04523	0.637373
ELP4	antiquewhite4	0.0723929	0.450211	0.485838	6.47548e-08	0.0723929	0.450211	0.485838	6.47548e-08	-0.460772	3.60254e-07	0.671522	7.24002e-16	-0.113556	0.235353
TMEM132A	antiquewhite4	0.0472577	0.622345	0.120836	0.20648	0.0472577	0.622345	0.120836	0.20648	-0.0143596	0.881093	0.00461272	0.961678	-0.0238258	0.803969
TMEM138	antiquewhite4	0.303716	0.00119308	0.60758	1.54184e-12	0.303716	0.00119308	0.60758	1.54184e-12	-0.36491	8.22584e-05	0.723328	3.08007e-19	-0.191707	0.0438385
STX5	antiquewhite4	-0.138554	0.146993	-0.475782	1.31054e-07	-0.138554	0.146993	-0.475782	1.31054e-07	0.374367	5.17094e-05	-0.660691	3.02344e-15	0.116304	0.224139
RPS13	antiquewhite4	0.300918	0.00133103	0.409582	8.05152e-06	0.300918	0.00133103	0.409582	8.05152e-06	-0.0703562	0.46309	0.638297	4.85619e-14	-0.477415	1.17056e-07
ABCC8	antiquewhite4	0.016098	0.866824	0.0255704	0.789935	0.016098	0.866824	0.0255704	0.789935	-0.168395	0.0772777	-0.0303243	0.752047	0.0516444	0.590365
PTH	antiquewhite4	-0.0809339	0.398432	0.100291	0.294954	-0.0809339	0.398432	0.100291	0.294954	0.0121717	0.899107	0.0452125	0.637504	-0.108984	0.254866
P2RY2	antiquewhite4	0.178658	0.0606423	0.533026	1.71794e-09	0.178658	0.0606423	0.533026	1.71794e-09	-0.260457	0.00576535	0.465513	2.63123e-07	-0.0266408	0.781358
FNTA	antiquewhite4	0.142956	0.134449	0.473908	1.49084e-07	0.142956	0.134449	0.473908	1.49084e-07	-0.333374	0.0003497	0.704616	6.16823e-18	0.113288	0.236468
NARS2	antiquewhite4	0.167574	0.0787535	0.310655	0.000905342	0.167574	0.0787535	0.310655	0.000905342	-0.376877	4.56025e-05	0.638583	4.69336e-14	-0.127026	0.184
USP2	antiquewhite4	0.050521	0.598483	-0.113526	0.235474	0.050521	0.598483	-0.113526	0.235474	0.0927839	0.332762	-0.138331	0.14765	0.0979374	0.30649
CDK4	antiquewhite4	0.0133957	0.889023	0.0872183	0.362698	0.0133957	0.889023	0.0872183	0.362698	-0.125126	0.190699	0.488277	5.43893e-08	-0.313526	0.000806057
PAH	antiquewhite4	0.0231618	0.809327	-0.023429	0.80717	0.0231618	0.809327	-0.023429	0.80717	-0.0236183	0.805642	-0.0612338	0.52319	0.0606067	0.527462
CAND2	antiquewhite4	0.0794951	0.406897	0.263196	0.00525548	0.0794951	0.406897	0.263196	0.00525548	-0.228011	0.0160909	0.611121	1.05472e-12	-0.211364	0.0259561
HSPBAP1	antiquewhite4	0.00700189	0.941858	0.161151	0.0910907	0.00700189	0.941858	0.161151	0.0910907	-0.226224	0.0169647	0.0926243	0.333598	-0.0128409	0.893591
GRIK2	antiquewhite4	0.0138894	0.88496	-0.0225741	0.814076	0.0138894	0.88496	-0.0225741	0.814076	-0.0269346	0.779008	0.055736	0.561227	0.0506621	0.597461
PRAG1	antiquewhite4	0.292543	0.00183506	0.532733	1.76018e-09	0.292543	0.00183506	0.532733	1.76018e-09	-0.187384	0.0489131	0.761792	2.79423e-22	-0.4404	1.31843e-06
CD72	antiquewhite4	0.0560919	0.558725	0.069062	0.471379	0.0560919	0.558725	0.069062	0.471379	-0.0429764	0.65425	0.322771	0.000550169	-0.150617	0.114589
ABHD5	antiquewhite4	-0.105624	0.269891	-0.411013	7.43132e-06	-0.105624	0.269891	-0.411013	7.43132e-06	-0.0560041	0.559342	-0.573146	4.90257e-11	0.294407	0.00170992
HSD17B6	antiquewhite4	0.122974	0.198503	-0.0161605	0.866312	0.122974	0.198503	-0.0161605	0.866312	0.0899228	0.34795	0.242779	0.0102462	-0.135214	0.157084
CCR3	antiquewhite4	0.0418901	0.662448	0.216	0.022793	0.0418901	0.662448	0.216	0.022793	-0.000317948	0.997358	0.299893	0.0013851	-0.298419	0.00146634
CAMK4	antiquewhite4	0.187952	0.0482206	0.297521	0.00151794	0.187952	0.0482206	0.297521	0.00151794	-0.310778	0.000900845	0.651976	9.15689e-15	-0.350805	0.000160126
HERC6	antiquewhite4	-0.066071	0.490839	0.14321	0.13375	-0.066071	0.490839	0.14321	0.13375	-0.159141	0.0952509	0.231102	0.0146719	-0.0362211	0.705864
RAD50	antiquewhite4	0.149308	0.11781	0.482071	8.45493e-08	0.149308	0.11781	0.482071	8.45493e-08	-0.433185	2.0466e-06	0.781054	4.98106e-24	-0.0389153	0.685102
TRIM62	antiquewhite4	0.108175	0.258428	0.0673533	0.482444	0.108175	0.258428	0.0673533	0.482444	0.159818	0.0938341	0.0421274	0.660654	-0.0632976	0.509257
DMXL1	antiquewhite4	-0.00646402	0.946317	0.231718	0.0144022	-0.00646402	0.946317	0.231718	0.0144022	-0.238914	0.0115597	0.452742	6.06828e-07	0.229048	0.0156021
ZDHHC14	antiquewhite4	0.247358	0.00886065	0.471515	1.75559e-07	0.247358	0.00886065	0.471515	1.75559e-07	-0.126146	0.18708	0.577203	3.33008e-11	-0.529917	2.22038e-09
PSMB8	antiquewhite4	-0.103159	0.281291	0.195034	0.0402379	-0.103159	0.281291	0.195034	0.0402379	-0.314399	0.000777893	0.205115	0.0308053	0.101893	0.287271
MRPS35	antiquewhite4	0.246134	0.00921382	0.77267	3.01764e-23	0.246134	0.00921382	0.77267	3.01764e-23	-0.294889	0.00167884	0.809618	5.62406e-27	-0.235252	0.0129381
CBX7	antiquewhite4	0.0688591	0.472685	0.327793	0.000444785	0.0688591	0.472685	0.327793	0.000444785	-0.242385	0.0103736	0.361942	9.48799e-05	-0.30737	0.00103254
WRN	antiquewhite4	-0.0397677	0.678581	0.18226	0.0555484	-0.0397677	0.678581	0.18226	0.0555484	-0.116784	0.222218	0.596112	5.1079e-12	-0.14112	0.139579
LLPH	antiquewhite4	-0.163128	0.0871405	-0.0470896	0.623585	-0.163128	0.0871405	-0.0470896	0.623585	-0.233833	0.0135097	0.131344	0.169414	0.158236	0.0971723
ISOC1	antiquewhite4	0.127174	0.183486	0.351985	0.000151623	0.127174	0.183486	0.351985	0.000151623	-0.160437	0.0925506	0.695506	2.44187e-17	-0.294569	0.00169939
ANAPC10	antiquewhite4	-0.00571769	0.952508	0.187269	0.0490544	-0.00571769	0.952508	0.187269	0.0490544	-0.36317	8.94538e-05	0.589562	9.91368e-12	0.0936129	0.328442
SYNDIG1	antiquewhite4	-0.117985	0.217468	-0.0219538	0.819097	-0.117985	0.217468	-0.0219538	0.819097	0.140701	0.140768	-0.127985	0.180682	-0.19844	0.0368122
NF2	antiquewhite4	0.231656	0.0144294	0.661014	2.89976e-15	0.231656	0.0144294	0.661014	2.89976e-15	-0.341459	0.000244794	0.844785	2.25903e-31	-0.260354	0.00578534
SNTG2	antiquewhite4	0.0212221	0.825028	0.246129	0.00921521	0.0212221	0.825028	0.246129	0.00921521	-0.240813	0.0108969	0.518715	5.4782e-09	-0.138561	0.146972
FKBP11	antiquewhite4	-0.0101148	0.916088	-0.274313	0.00357458	-0.0101148	0.916088	-0.274313	0.00357458	-0.25821	0.00621564	0.142487	0.135744	-0.00107989	0.991025
CTNND1	antiquewhite4	0.0668738	0.485574	0.670227	8.61653e-16	0.0668738	0.485574	0.670227	8.61653e-16	-0.260278	0.00580011	0.502639	1.89351e-08	-0.0801715	0.402904
GSK3B	antiquewhite4	-0.142881	0.134657	-0.3696	6.54588e-05	-0.142881	0.134657	-0.3696	6.54588e-05	-0.015456	0.872089	-0.658494	4.01186e-15	0.178929	0.0602455
HMCES	antiquewhite4	-0.0925913	0.333772	0.0465636	0.627472	-0.0925913	0.333772	0.0465636	0.627472	-0.317543	0.000683802	0.278711	0.00305563	0.0867667	0.365198
CDCA7	antiquewhite4	-0.0747329	0.435663	0.0278712	0.77153	-0.0747329	0.435663	0.0278712	0.77153	-0.304948	0.00113659	0.375657	4.84807e-05	0.138372	0.147528
HNF4G	antiquewhite4	0.0500854	0.601645	0.0275143	0.774377	0.0500854	0.601645	0.0275143	0.774377	-0.0765804	0.424368	0.0563225	0.557108	-0.0508953	0.595773
RPL10A	antiquewhite4	0.296195	0.00159714	0.508502	1.2135e-08	0.296195	0.00159714	0.508502	1.2135e-08	-0.343512	0.000223259	0.842367	4.89606e-31	-0.407922	8.83148e-06
ABCF1	antiquewhite4	0.185842	0.0508369	0.331363	0.000381555	0.185842	0.0508369	0.331363	0.000381555	-0.11748	0.219458	0.484743	6.99979e-08	-0.186053	0.0505699
COMT	antiquewhite4	0.471664	1.73791e-07	0.616507	5.86658e-13	0.471664	1.73791e-07	0.616507	5.86658e-13	0.0873263	0.362102	0.330198	0.00040122	-0.0876175	0.360497
NXT1	antiquewhite4	0.0550815	0.565842	0.345198	0.000206895	0.0550815	0.565842	0.345198	0.000206895	-0.242535	0.0103248	0.751357	2.11966e-21	-0.388346	2.53462e-05
TBX5	antiquewhite4	-0.0672068	0.4834	-0.125351	0.189897	-0.0672068	0.4834	-0.125351	0.189897	0.0113861	0.905588	-0.203821	0.0319003	0.0397669	0.678587
NAA16	antiquewhite4	0.174956	0.0662693	0.322588	0.000554398	0.174956	0.0662693	0.322588	0.000554398	-0.336907	0.000299593	0.590411	9.1049e-12	0.095097	0.320798
GPC2	antiquewhite4	0.115938	0.225608	0.161326	0.0907355	0.115938	0.225608	0.161326	0.0907355	-0.135793	0.155298	0.27948	0.00297209	-0.42074	4.26824e-06
TTTY9A	antiquewhite4	0.0603435	0.529261	-0.134407	0.159598	0.0603435	0.529261	-0.134407	0.159598	-0.0429262	0.654628	-0.111548	0.243791	0.0914448	0.339817
NCR3	antiquewhite4	0.0953381	0.319567	0.229402	0.0154384	0.0953381	0.319567	0.229402	0.0154384	-0.0623097	0.515903	0.466009	2.54532e-07	-0.411789	7.11454e-06
CHCHD3	antiquewhite4	0.0181249	0.850241	0.203228	0.0324133	0.0181249	0.850241	0.203228	0.0324133	-0.135138	0.157319	0.413003	6.64386e-06	0.258512	0.00615337
DCTN4	antiquewhite4	-0.0138157	0.885566	0.0323193	0.736314	-0.0138157	0.885566	0.0323193	0.736314	0.138775	0.146342	-0.163853	0.0857253	0.173554	0.0685065
ZFYVE9	antiquewhite4	0.0459398	0.632095	0.00718006	0.940381	0.0459398	0.632095	0.00718006	0.940381	-0.0593521	0.536061	0.0721941	0.451459	-0.0456057	0.634577
SSX2	antiquewhite4	-0.0464882	0.62803	-0.054616	0.569134	-0.0464882	0.62803	-0.054616	0.569134	-0.0323427	0.73613	-0.0995452	0.298579	0.0601237	0.530765
TMEM176A	antiquewhite4	0.233552	0.0136254	0.317893	0.00067401	0.233552	0.0136254	0.317893	0.00067401	0.0770938	0.42126	0.295345	0.00164991	-0.247795	0.00873751
TAS2R5	antiquewhite4	0.083517	0.383498	-0.0791709	0.40882	0.083517	0.383498	-0.0791709	0.40882	0.142481	0.135762	-0.317015	0.000698843	-0.106358	0.266561
RIPK2	antiquewhite4	-0.135543	0.156068	0.354491	0.000134945	-0.135543	0.156068	0.354491	0.000134945	-0.0469001	0.624984	0.212326	0.0252706	-0.0583133	0.543233
STRBP	antiquewhite4	0.0533193	0.578354	0.0156227	0.870721	0.0533193	0.578354	0.0156227	0.870721	-0.143397	0.133239	0.464026	2.90519e-07	-0.294024	0.00173498
ATP5F1E	antiquewhite4	-0.0567706	0.55397	-0.17944	0.0595052	-0.0567706	0.55397	-0.17944	0.0595052	0.204189	0.0315857	-0.29264	0.00182838	-0.210772	0.0263858
SPEF2	antiquewhite4	0.0647928	0.499284	0.100278	0.295018	0.0647928	0.499284	0.100278	0.295018	0.0112411	0.906784	0.134141	0.160433	-0.0555428	0.562588
COMMD10	antiquewhite4	0.109334	0.253332	0.607888	1.49203e-12	0.109334	0.253332	0.607888	1.49203e-12	-0.311633	0.000870332	0.717939	7.48465e-19	-0.11649	0.223391
DERA	antiquewhite4	0.0500874	0.60163	0.332242	0.000367313	0.0500874	0.60163	0.332242	0.000367313	-0.215383	0.0231935	0.353231	0.00014311	0.249041	0.00839459
MRPS26	antiquewhite4	0.277112	0.00323582	0.435522	1.77685e-06	0.277112	0.00323582	0.435522	1.77685e-06	-0.220152	0.0202463	0.754753	1.10842e-21	-0.372067	5.79663e-05
RAB7B	antiquewhite4	0.15724	0.0993235	0.450181	7.14644e-07	0.15724	0.0993235	0.450181	7.14644e-07	-0.0999625	0.296547	0.486914	5.9968e-08	-0.345008	0.000208681
STK25	antiquewhite4	0.230853	0.0147822	0.287449	0.00222068	0.230853	0.0147822	0.287449	0.00222068	-0.383427	3.26954e-05	0.457437	4.48087e-07	0.085863	0.370232
LACTB2	antiquewhite4	0.142072	0.1369	0.465139	2.69761e-07	0.142072	0.1369	0.465139	2.69761e-07	-0.210677	0.0264547	0.632633	9.4578e-14	-0.0404065	0.67371
ZNF195	antiquewhite4	0.244917	0.00957706	0.330445	0.000396969	0.244917	0.00957706	0.330445	0.000396969	-0.34053	0.000255164	0.488974	5.17329e-08	-0.243849	0.00990633
SST	antiquewhite4	-0.033514	0.726944	0.0308021	0.748269	-0.033514	0.726944	0.0308021	0.748269	0.209491	0.0273357	-0.0597743	0.53316	-0.16643	0.0808465
SCAP	antiquewhite4	0.0256582	0.789231	-0.103838	0.278118	0.0256582	0.789231	-0.103838	0.278118	-0.321896	0.000570697	-0.0761279	0.427119	0.123016	0.198347
BRIX1	antiquewhite4	0.0280618	0.770011	0.220234	0.0201988	0.0280618	0.770011	0.220234	0.0201988	-0.416894	5.32572e-06	0.657084	4.80432e-15	-0.119708	0.210778
GRAMD1C	antiquewhite4	0.011725	0.902791	0.401931	1.22816e-05	0.011725	0.902791	0.401931	1.22816e-05	-0.0298017	0.756184	0.510993	1.0019e-08	-0.440614	1.30119e-06
BOK	antiquewhite4	0.00622293	0.948316	0.223698	0.0182692	0.00622293	0.948316	0.223698	0.0182692	-0.0524073	0.58488	0.17048	0.0736308	-0.0943074	0.324851
ASCL1	antiquewhite4	-0.120696	0.207008	-0.14919	0.118104	-0.120696	0.207008	-0.14919	0.118104	0.00899745	0.925329	-0.0723093	0.450735	0.0478181	0.618218
EP400	antiquewhite4	0.0426773	0.656503	0.406228	9.70121e-06	0.0426773	0.656503	0.406228	9.70121e-06	-0.261113	0.00563935	0.593461	6.69241e-12	0.0294595	0.758898
RPL15	antiquewhite4	0.237729	0.0119913	0.585016	1.55733e-11	0.237729	0.0119913	0.585016	1.55733e-11	-0.220952	0.0197849	0.68871	6.59497e-17	-0.295173	0.00166077
ARHGEF4	antiquewhite4	0.041002	0.669181	0.229954	0.0151858	0.041002	0.669181	0.229954	0.0151858	-0.130472	0.172286	0.427305	2.90684e-06	-0.354912	0.000132315
GPR171	antiquewhite4	-0.0229898	0.810716	0.356369	0.00012358	-0.0229898	0.810716	0.356369	0.00012358	-0.118273	0.21634	0.610519	1.12539e-12	-0.453694	5.70853e-07
PNOC	antiquewhite4	0.0691508	0.470808	-0.0588979	0.539191	0.0691508	0.470808	-0.0588979	0.539191	0.0218181	0.820196	0.209304	0.0274771	-0.254597	0.00700569
MRPL50	antiquewhite4	0.133253	0.163245	0.345954	0.000199923	0.133253	0.163245	0.345954	0.000199923	-0.352982	0.000144776	0.751343	2.12499e-21	-0.105993	0.268214
ABRAXAS1	antiquewhite4	0.0739228	0.440668	0.171107	0.0725615	0.0739228	0.440668	0.171107	0.0725615	-0.482694	8.09205e-08	0.614273	7.49296e-13	0.0625092	0.514557
AADAT	antiquewhite4	0.00112446	0.990655	0.0818004	0.393384	0.00112446	0.990655	0.0818004	0.393384	0.141039	0.139807	0.0235399	0.806275	-0.0909385	0.342509
NPNT	antiquewhite4	0.0375505	0.695591	-0.266382	0.00471341	0.0375505	0.695591	-0.266382	0.00471341	-0.0691212	0.470998	-0.243822	0.00991485	0.231896	0.0143255
FAIM	antiquewhite4	0.0172686	0.857239	0.362279	9.3359e-05	0.0172686	0.857239	0.362279	9.3359e-05	-0.324223	0.000517553	0.491617	4.27382e-08	0.0466474	0.626852
NR1H4	antiquewhite4	-0.0549572	0.56672	-0.152492	0.110094	-0.0549572	0.56672	-0.152492	0.110094	0.0159021	0.86843	-0.24202	0.0104932	-0.00539119	0.955217
ZFP37	antiquewhite4	0.0172038	0.857769	0.154184	0.106156	0.0172038	0.857769	0.154184	0.106156	-0.0831246	0.385745	0.325326	0.000493974	-0.182048	0.0558383
HCFC2	antiquewhite4	0.0745961	0.436506	0.10926	0.253656	0.0745961	0.436506	0.10926	0.253656	-0.307289	0.00103589	0.358904	0.000109648	-0.0766	0.424249
LIAS	antiquewhite4	-0.00986817	0.918127	0.0228539	0.811814	-0.00986817	0.918127	0.0228539	0.811814	-0.252526	0.00749772	0.286466	0.00230305	-0.253318	0.00730599
CUX2	antiquewhite4	0.0470995	0.623512	0.146975	0.123725	0.0470995	0.623512	0.146975	0.123725	0.0124438	0.896863	0.221276	0.0196007	-0.137829	0.149139
SNX33	antiquewhite4	0.352339	0.000149156	0.472523	1.63908e-07	0.352339	0.000149156	0.472523	1.63908e-07	0.00873634	0.92749	0.303774	0.00119035	-0.189279	0.0466323
RPSA	antiquewhite4	0.202848	0.0327453	0.258447	0.00616679	0.202848	0.0327453	0.258447	0.00616679	-0.339282	0.000269722	0.697032	1.9462e-17	-0.39506	1.7788e-05
RFPL2	antiquewhite4	0.305864	0.00109617	0.339026	0.000272808	0.305864	0.00109617	0.339026	0.000272808	0.137454	0.15026	0.402468	1.19264e-05	-0.358841	0.000109978
RANGRF	antiquewhite4	0.0909376	0.342514	0.161479	0.0904255	0.0909376	0.342514	0.161479	0.0904255	-0.235402	0.0128792	0.48453	7.10629e-08	-0.211092	0.0261522
HOPX	antiquewhite4	-0.0706534	0.461198	0.145953	0.126388	-0.0706534	0.461198	0.145953	0.126388	-0.150508	0.114855	0.392541	2.03333e-05	-0.0185198	0.847017
DNAJC2	antiquewhite4	0.16256	0.0882605	0.589545	9.93101e-12	0.16256	0.0882605	0.589545	9.93101e-12	-0.403567	1.1231e-05	0.866451	1.1509e-34	-0.133892	0.161217
DEK	antiquewhite4	-0.0325149	0.734777	0.391737	2.12159e-05	-0.0325149	0.734777	0.391737	2.12159e-05	-0.354473	0.000135058	0.5859	1.42721e-11	0.222626	0.0188487
SOD3	antiquewhite4	-0.114429	0.231748	0.048825	0.610834	-0.114429	0.231748	0.048825	0.610834	0.0857689	0.370759	0.0011822	0.990175	0.020676	0.829461
HCG4	antiquewhite4	-0.00312305	0.974049	0.240626	0.0109608	-0.00312305	0.974049	0.240626	0.0109608	-0.204094	0.0316665	0.521202	4.49544e-09	-0.148436	0.119996
PLCG1	antiquewhite4	0.174565	0.0668866	0.399308	1.41607e-05	0.174565	0.0668866	0.399308	1.41607e-05	-0.341912	0.00023989	0.795909	1.67114e-25	-0.348615	0.000177084
TCF15	antiquewhite4	-0.0425794	0.657242	0.0424415	0.658282	-0.0425794	0.657242	0.0424415	0.658282	-0.0341846	0.721703	-0.142322	0.136203	0.154128	0.106284
FGF16	antiquewhite4	-0.230819	0.0147972	-0.0198863	0.835882	-0.230819	0.0147972	-0.0198863	0.835882	-0.0838043	0.381858	-0.00156757	0.986972	0.12881	0.177864
LGALS4	antiquewhite4	-0.152114	0.110987	-0.0870391	0.363689	-0.152114	0.110987	-0.0870391	0.363689	-0.0204373	0.831401	0.0222162	0.816972	-0.00199573	0.983414
TRPC5	antiquewhite4	0.0795421	0.40662	0.159409	0.0946885	0.0795421	0.40662	0.159409	0.0946885	0.0870953	0.363378	-0.0436085	0.649498	-0.0493279	0.60716
RWDD2A	antiquewhite4	0.132595	0.165351	0.240256	0.011088	0.132595	0.165351	0.240256	0.011088	-0.393288	1.9545e-05	0.589078	1.04057e-11	-0.0256221	0.78952
RBMX2	antiquewhite4	-0.122976	0.198496	0.277565	0.00318378	-0.122976	0.198496	0.277565	0.00318378	-0.14456	0.130089	0.406383	9.61815e-06	0.0506578	0.597492
RP9	antiquewhite4	0.0670783	0.484238	0.226682	0.0167369	0.0670783	0.484238	0.226682	0.0167369	-0.323848	0.000525809	0.440083	1.34445e-06	0.172129	0.0708442
GTF3A	antiquewhite4	0.0668337	0.485837	0.0982003	0.305187	0.0668337	0.485837	0.0982003	0.305187	-0.0588068	0.53982	0.393417	1.94118e-05	-0.34334	0.000224991
SMPD4	antiquewhite4	0.175246	0.0658123	0.330294	0.000399558	0.175246	0.0658123	0.330294	0.000399558	-0.517708	5.932e-09	0.695015	2.62591e-17	-0.0701029	0.464706
PRDM8	antiquewhite4	-0.273324	0.0037016	0.115961	0.225517	-0.273324	0.0037016	0.115961	0.225517	-0.0301047	0.753785	-0.0807249	0.399655	-0.138623	0.14679
MCUB	antiquewhite4	0.214131	0.0240256	0.687957	7.35032e-17	0.214131	0.0240256	0.687957	7.35032e-17	-0.110456	0.248464	0.752453	1.72129e-21	-0.421223	4.15049e-06
DAPP1	antiquewhite4	-0.00965254	0.91991	0.264139	0.00508968	-0.00965254	0.91991	0.264139	0.00508968	-0.138418	0.147395	0.285627	0.00237546	-0.117351	0.219967
DUS1L	antiquewhite4	0.3745	5.13675e-05	0.0226247	0.813667	0.3745	5.13675e-05	0.0226247	0.813667	-0.0104455	0.913355	0.181274	0.0569067	-0.212927	0.0248499
NRSN1	antiquewhite4	0.0738624	0.441043	0.113371	0.236122	0.0738624	0.441043	0.113371	0.236122	-0.00656318	0.945495	0.211285	0.0260127	-0.13785	0.149076
GPR183	antiquewhite4	0.125589	0.18905	0.48867	5.28735e-08	0.125589	0.18905	0.48867	5.28735e-08	-0.0450716	0.638553	0.746545	5.21842e-21	-0.53723	1.20942e-09
MANEA	antiquewhite4	0.115373	0.227893	0.211869	0.0255941	0.115373	0.227893	0.211869	0.0255941	-0.360718	0.000100593	0.656598	5.11063e-15	0.00373585	0.968959
ABLIM2	antiquewhite4	0.139969	0.142867	0.405855	9.90291e-06	0.139969	0.142867	0.405855	9.90291e-06	-0.267322	0.00456334	0.623906	2.57263e-13	-0.274593	0.00353924
NCK1	antiquewhite4	0.0499582	0.602569	0.395381	1.74859e-05	0.0499582	0.602569	0.395381	1.74859e-05	-0.181954	0.0559672	0.615829	6.31992e-13	-0.033081	0.730336
GSN	antiquewhite4	-0.23859	0.0116763	-0.569276	7.05585e-11	-0.23859	0.0116763	-0.569276	7.05585e-11	0.141321	0.139008	-0.608217	1.44052e-12	0.445561	9.56658e-07
TRABD2A	antiquewhite4	0.180307	0.0582651	0.227386	0.016392	0.180307	0.0582651	0.227386	0.016392	-0.337695	0.000289364	0.530402	2.13365e-09	-0.269821	0.00418483
RPUSD3	antiquewhite4	0.232977	0.0138652	0.244721	0.00963675	0.232977	0.0138652	0.244721	0.00963675	-0.217182	0.0220413	0.3223	0.000561135	-0.203712	0.0319938
LAS1L	antiquewhite4	0.0585854	0.54135	0.339982	0.000261462	0.0585854	0.54135	0.339982	0.000261462	-0.277164	0.00322979	0.658992	3.76354e-15	-0.273665	0.0036574
ANKEF1	antiquewhite4	0.169559	0.0752241	0.120477	0.207841	0.169559	0.0752241	0.120477	0.207841	-0.243891	0.00989311	0.477254	1.18367e-07	-0.0648465	0.498928
KBTBD7	antiquewhite4	-0.0721476	0.451751	-0.244909	0.00957946	-0.0721476	0.451751	-0.244909	0.00957946	-0.106629	0.265338	-0.264515	0.00502466	0.438329	1.49732e-06
RPL23AP87	antiquewhite4	0.17145	0.0719812	0.267512	0.00453363	0.17145	0.0719812	0.267512	0.00453363	0.0964155	0.314103	0.406617	9.49444e-06	-0.542589	7.67661e-10
HPSE	antiquewhite4	0.039308	0.682095	-0.102426	0.284744	0.039308	0.682095	-0.102426	0.284744	-0.0618911	0.518732	-0.236895	0.0123029	0.147891	0.121376
AKIRIN1	antiquewhite4	-0.0171866	0.85791	-0.164946	0.0836288	-0.0171866	0.85791	-0.164946	0.0836288	-0.0528269	0.581873	-0.522599	4.02014e-09	0.151078	0.113471
VBP1	antiquewhite4	-0.164369	0.0847304	-0.414246	6.19252e-06	-0.164369	0.0847304	-0.414246	6.19252e-06	-0.134038	0.160756	-0.298528	0.00146017	0.228509	0.0158544
OXR1	antiquewhite4	0.0198094	0.836508	0.0246625	0.79723	0.0198094	0.836508	0.0246625	0.79723	-0.344526	0.000213275	0.064829	0.499043	0.0642793	0.502698
OBI1	antiquewhite4	0.169118	0.0759967	0.374351	5.17508e-05	0.169118	0.0759967	0.374351	5.17508e-05	-0.488923	5.19228e-08	0.710518	2.45885e-18	0.203392	0.0322705
GOLGA4	antiquewhite4	-0.14147	0.138588	0.161441	0.090503	-0.14147	0.138588	0.161441	0.090503	-0.0762545	0.426348	0.350588	0.000161738	0.049503	0.605883
SEMA3C	antiquewhite4	0.0527709	0.582274	0.327866	0.000443409	0.0527709	0.582274	0.327866	0.000443409	-0.147371	0.122707	0.371258	6.03298e-05	0.0940618	0.326118
FAM162A	antiquewhite4	0.0266641	0.781171	0.213056	0.0247605	0.0266641	0.781171	0.213056	0.0247605	-0.285611	0.00237682	0.604249	2.19416e-12	-0.334873	0.000327563
TLR6	antiquewhite4	-0.0574286	0.549377	0.09194	0.337198	-0.0574286	0.549377	0.09194	0.337198	-0.198383	0.0368679	-0.101434	0.289459	0.00685691	0.943059
PRDM13	antiquewhite4	-0.177746	0.0619908	-0.0867104	0.36551	-0.177746	0.0619908	-0.0867104	0.36551	0.0504454	0.599031	0.0138141	0.88558	0.0107454	0.910878
KCNE5	antiquewhite4	-0.163386	0.0866348	-0.117305	0.220148	-0.163386	0.0866348	-0.117305	0.220148	0.070874	0.459797	-0.394253	1.85691e-05	0.110773	0.2471
TNFRSF10C	antiquewhite4	-0.082672	0.388345	0.217216	0.0220202	-0.082672	0.388345	0.217216	0.0220202	-0.237985	0.0118969	-0.00979535	0.918729	0.26708	0.00460157
CPQ	antiquewhite4	-0.0341078	0.722302	-0.0920838	0.336439	-0.0341078	0.722302	-0.0920838	0.336439	-0.0865683	0.366299	-0.289158	0.0020838	0.136879	0.15199
XPO5	antiquewhite4	0.22128	0.0195986	0.473868	1.4949e-07	0.22128	0.0195986	0.473868	1.4949e-07	-0.365282	8.07898e-05	0.668892	1.03004e-15	0.0861251	0.368768
RPL24	antiquewhite4	0.138929	0.145891	0.254844	0.00694913	0.138929	0.145891	0.254844	0.00694913	-0.377567	4.4048e-05	0.580846	2.3423e-11	-0.324496	0.000511634
MSC	antiquewhite4	0.122434	0.200496	-0.00200249	0.983358	0.122434	0.200496	-0.00200249	0.983358	-0.252317	0.00754888	0.0582882	0.543407	0.233592	0.0136091
PCSK5	antiquewhite4	0.336603	0.00030363	0.644072	2.42588e-14	0.336603	0.00030363	0.644072	2.42588e-14	0.00811285	0.932653	0.546124	5.66298e-10	-0.629929	1.29388e-13
CLMN	antiquewhite4	0.345412	0.000204897	0.659942	3.33046e-15	0.345412	0.000204897	0.659942	3.33046e-15	-0.189702	0.0461351	0.313033	0.000822352	-0.0159687	0.867884
NUP214	antiquewhite4	0.11678	0.222236	-0.204252	0.031532	0.11678	0.222236	-0.204252	0.031532	0.16324	0.0869197	-0.464594	2.79741e-07	-0.0298256	0.755995
FBP1	antiquewhite4	0.249955	0.00815052	0.67431	4.96273e-16	0.249955	0.00815052	0.67431	4.96273e-16	-0.0516331	0.590446	0.27543	0.00343568	-0.14528	0.128164
SLC4A9	antiquewhite4	-0.0258199	0.787933	-0.12049	0.207789	-0.0258199	0.787933	-0.12049	0.207789	-0.0358597	0.708666	-0.136382	0.153497	-0.0697933	0.466685
SERPINA7	antiquewhite4	-0.15572	0.102677	0.160361	0.0927081	-0.15572	0.102677	0.160361	0.0927081	-0.177986	0.0616342	0.135929	0.154881	-0.0324744	0.735096
ALG14	antiquewhite4	0.0587586	0.540153	-0.103558	0.279425	0.0587586	0.540153	-0.103558	0.279425	-0.42972	2.51866e-06	0.170844	0.0730078	0.33489	0.000327314
HERC1	antiquewhite4	0.0353332	0.712755	0.246228	0.00918636	0.0353332	0.712755	0.246228	0.00918636	-0.0983191	0.304599	0.293878	0.00174461	0.0885441	0.355421
RPL29	antiquewhite4	0.22801	0.0160913	0.293921	0.00174178	0.22801	0.0160913	0.293921	0.00174178	-0.212318	0.0252761	0.730624	8.94937e-20	-0.433676	1.98691e-06
RBP1	antiquewhite4	-0.216443	0.022509	-0.0514513	0.591757	-0.216443	0.022509	-0.0514513	0.591757	0.0227297	0.812818	-0.116984	0.221424	0.0415086	0.665337
TTC26	antiquewhite4	-0.0539788	0.573656	0.0540322	0.573277	-0.0539788	0.573656	0.0540322	0.573277	-0.0205264	0.830677	-0.117721	0.218504	-0.0566672	0.554693
BOC	antiquewhite4	0.126002	0.18759	-0.203012	0.0326018	0.126002	0.18759	-0.203012	0.0326018	-0.0508127	0.59637	-0.166574	0.08058	0.121815	0.202797
NDUFA2	antiquewhite4	-0.0437709	0.64828	-0.348253	0.000180044	-0.0437709	0.64828	-0.348253	0.000180044	0.0660928	0.490696	-0.306166	0.00108311	0.0246561	0.797281
CD180	antiquewhite4	0.305484	0.00111276	0.37211	5.78438e-05	0.305484	0.00111276	0.37211	5.78438e-05	-0.177587	0.0622276	0.439729	1.3741e-06	-0.0969135	0.311599
USP16	antiquewhite4	0.0525545	0.583825	0.333698	0.000344797	0.0525545	0.583825	0.333698	0.000344797	-0.421185	4.15952e-06	0.736553	3.18131e-20	-0.0487001	0.611748
HCCS	antiquewhite4	0.0985017	0.303698	0.191492	0.0440803	0.0985017	0.303698	0.191492	0.0440803	-0.00745693	0.938086	0.112369	0.240313	0.00649757	0.946039
AKR1C1	antiquewhite4	-0.144721	0.129656	-0.253344	0.00729987	-0.144721	0.129656	-0.253344	0.00729987	0.0221341	0.817637	-0.16478	0.0839445	0.162942	0.0875045
MYL5	antiquewhite4	0.0542925	0.571428	-0.201382	0.0340539	0.0542925	0.571428	-0.201382	0.0340539	0.169435	0.0754401	-0.245889	0.00928606	-0.10625	0.267049
RNF113A	antiquewhite4	0.161125	0.091144	0.378633	4.17396e-05	0.161125	0.091144	0.378633	4.17396e-05	-0.477344	1.17633e-07	0.629143	1.41652e-13	-0.153738	0.107183
PACSIN1	antiquewhite4	0.118774	0.214384	0.384559	3.08459e-05	0.118774	0.214384	0.384559	3.08459e-05	-0.19221	0.0432772	0.600632	3.20393e-12	-0.27952	0.00296784
AGPAT1	antiquewhite4	-0.0248068	0.79607	-0.328147	0.000438111	-0.0248068	0.79607	-0.328147	0.000438111	0.143857	0.131985	-0.534221	1.55555e-09	0.144058	0.131442
ZNF346	antiquewhite4	0.113859	0.234096	0.124747	0.192056	0.113859	0.234096	0.124747	0.192056	-0.411383	7.2785e-06	0.134381	0.15968	-0.00128728	0.989302
AKR1B1	antiquewhite4	0.184237	0.0529056	0.251143	0.0078429	0.184237	0.0529056	0.251143	0.0078429	-0.149793	0.116608	0.630065	1.27377e-13	-0.34838	0.000178997
AIFM3	antiquewhite4	0.487997	5.54951e-08	0.590179	9.32007e-12	0.487997	5.54951e-08	0.590179	9.32007e-12	-0.259264	0.0060006	0.430402	2.41826e-06	-0.154701	0.104974
ABCC5	antiquewhite4	0.206991	0.0292749	0.077888	0.416478	0.206991	0.0292749	0.077888	0.416478	-0.183177	0.0543097	-0.00350492	0.970877	-0.0916142	0.338919
ENTR1	antiquewhite4	0.268622	0.00436284	0.600919	3.10966e-12	0.268622	0.00436284	0.600919	3.10966e-12	-0.247177	0.00891218	0.682324	1.63708e-16	-0.368037	7.06634e-05
MRPS17	antiquewhite4	0.0677362	0.479953	0.290996	0.00194524	0.0677362	0.479953	0.290996	0.00194524	-0.320318	0.000609546	0.453626	5.73349e-07	-0.276472	0.0033106
FNTB	antiquewhite4	0.181103	0.0571444	-0.00970989	0.919436	0.181103	0.0571444	-0.00970989	0.919436	0.0760906	0.427346	-0.240847	0.0108853	0.0993116	0.29972
WNT7A	antiquewhite4	0.0153272	0.873146	0.0889816	0.353039	0.0153272	0.873146	0.0889816	0.353039	-0.195213	0.0400518	0.132578	0.165408	0.0403045	0.674487
LMNB1	antiquewhite4	-0.154233	0.106042	0.299301	0.00141724	-0.154233	0.106042	0.299301	0.00141724	0.029764	0.756483	0.101478	0.289248	-0.101502	0.289134
MC3R	antiquewhite4	-0.02297	0.810876	0.105319	0.271287	-0.02297	0.810876	0.105319	0.271287	0.19855	0.0367063	0.0738161	0.441331	-0.240075	0.0111505
ATP8A2	antiquewhite4	0.0717126	0.45449	0.0700303	0.46517	0.0717126	0.45449	0.0700303	0.46517	-0.147063	0.1235	0.2641	0.00509643	-0.109552	0.252379
NAA30	antiquewhite4	-0.0319161	0.739485	-0.0109603	0.909103	-0.0319161	0.739485	-0.0109603	0.909103	0.0217288	0.82092	0.345836	0.000200996	-0.0247316	0.796674
DNAAF5	antiquewhite4	0.172219	0.0706945	0.345874	0.000200647	0.172219	0.0706945	0.345874	0.000200647	-0.272206	0.00385006	0.450241	7.11906e-07	-0.187049	0.0493256
MANBA	antiquewhite4	0.0536209	0.576203	0.141679	0.138	0.0536209	0.576203	0.141679	0.138	-0.245377	0.00943831	0.05478	0.567973	0.14819	0.120616
HLA-DPB1	antiquewhite4	0.1437	0.132411	0.612741	8.8517e-13	0.1437	0.132411	0.612741	8.8517e-13	0.0306386	0.749561	0.583354	1.83379e-11	-0.525404	3.20728e-09
DPH3P1	antiquewhite4	-0.133996	0.16089	-0.263856	0.00513886	-0.133996	0.16089	-0.263856	0.00513886	-0.00817768	0.932116	-0.46396	2.91796e-07	0.426777	2.99909e-06
DNAJB9	antiquewhite4	-0.0439456	0.64697	0.0369403	0.7003	-0.0439456	0.64697	0.0369403	0.7003	-0.295911	0.0016146	0.337718	0.000289068	0.269017	0.00430345
IARS1	antiquewhite4	0.0128626	0.893412	0.208044	0.0284448	0.0128626	0.893412	0.208044	0.0284448	-0.251864	0.00766132	0.592017	7.74568e-12	-0.0170992	0.858625
PEX5L	antiquewhite4	0.114023	0.233419	0.000574324	0.995227	0.114023	0.233419	0.000574324	0.995227	0.176289	0.0641963	-0.0238109	0.804089	-0.0356266	0.710475
SLC45A2	antiquewhite4	0.0346482	0.718086	0.0461187	0.630768	0.0346482	0.718086	0.0461187	0.630768	0.151007	0.113643	-0.07402	0.440066	-0.125835	0.188179
NUDT12	antiquewhite4	0.0850817	0.374618	0.151156	0.113283	0.0850817	0.374618	0.151156	0.113283	-0.215252	0.0232796	0.180839	0.0575146	0.01367	0.886765
ZBP1	antiquewhite4	-0.0954329	0.319084	0.134381	0.159679	-0.0954329	0.319084	0.134381	0.159679	-0.0535006	0.577061	0.0429177	0.654692	-0.259805	0.00589295
TCEAL4	antiquewhite4	0.278004	0.00313408	0.550083	4.01095e-10	0.278004	0.00313408	0.550083	4.01095e-10	-0.180907	0.0574188	0.708213	3.53088e-18	-0.407963	8.81178e-06
SSR4	antiquewhite4	0.130606	0.171843	-0.091141	0.341431	0.130606	0.171843	-0.091141	0.341431	-0.221204	0.0196416	0.184668	0.0523435	-0.0518079	0.589188
PEX3	antiquewhite4	0.0422715	0.659565	0.256346	0.00661284	0.0422715	0.659565	0.256346	0.00661284	-0.331096	0.000385983	0.754976	1.06181e-21	-0.0852408	0.373723
MTRES1	antiquewhite4	0.130353	0.172683	0.363869	8.64961e-05	0.130353	0.172683	0.363869	8.64961e-05	-0.300264	0.00136529	0.591627	8.05668e-12	-0.144152	0.131185
TMEM121B	antiquewhite4	0.0241439	0.801405	0.455946	4.9363e-07	0.0241439	0.801405	0.455946	4.9363e-07	0.0654826	0.494717	0.172161	0.0707924	-0.356059	0.000125397
ADCK1	antiquewhite4	0.334984	0.000325969	0.391374	2.16251e-05	0.334984	0.000325969	0.391374	2.16251e-05	-0.241971	0.0105095	0.428287	2.74268e-06	-0.0836996	0.382455
AKAP7	antiquewhite4	0.104194	0.276468	0.407548	9.01707e-06	0.104194	0.276468	0.407548	9.01707e-06	-0.203857	0.0318693	0.692023	4.0769e-17	-0.0531632	0.579469
TRMT61B	antiquewhite4	0.290192	0.00200483	0.301547	0.00129883	0.290192	0.00200483	0.301547	0.00129883	-0.197974	0.0372664	0.512619	8.83431e-09	-0.103941	0.277643
SEC22A	antiquewhite4	-0.0570747	0.551845	0.16147	0.090444	-0.0570747	0.551845	0.16147	0.090444	-0.492809	3.91901e-08	0.515371	7.1282e-09	0.219896	0.0203958
TKTL1	antiquewhite4	0.0243975	0.799363	0.251563	0.00773674	0.0243975	0.799363	0.251563	0.00773674	-0.0374281	0.696535	0.397061	1.59822e-05	-0.285895	0.00235206
LGMN	antiquewhite4	0.0138204	0.885528	0.0303323	0.751983	0.0138204	0.885528	0.0303323	0.751983	-0.08843	0.356043	0.303277	0.00121382	0.0547262	0.568354
COPS2	antiquewhite4	0.00187827	0.984391	-0.0677989	0.479545	0.00187827	0.984391	-0.0677989	0.479545	0.0312271	0.744914	0.0728424	0.447395	-0.161915	0.089547
TMEM202	antiquewhite4	-0.0533311	0.57827	0.111452	0.244198	-0.0533311	0.57827	0.111452	0.244198	0.100484	0.294021	-0.0784687	0.413001	-0.0744633	0.437325
MAN2C1	antiquewhite4	0.177009	0.0630987	0.220543	0.0200195	0.177009	0.0630987	0.220543	0.0200195	-0.188598	0.0474415	0.305147	0.00112771	0.0222381	0.816795
RORA	antiquewhite4	0.151673	0.112038	0.344862	0.000210063	0.151673	0.112038	0.344862	0.000210063	-0.087951	0.358665	0.5753	3.99505e-11	-0.569168	7.12746e-11
TMED3	antiquewhite4	0.287222	0.00223943	0.0383225	0.689651	0.287222	0.00223943	0.0383225	0.689651	-0.122489	0.200293	0.155404	0.103385	-0.0527475	0.582442
DET1	antiquewhite4	0.244813	0.00960868	0.579125	2.76743e-11	0.244813	0.00960868	0.579125	2.76743e-11	-0.355149	0.000130861	0.681709	1.78483e-16	-0.00507148	0.95787
ZNF319	antiquewhite4	-0.163264	0.0868735	-0.0883177	0.356657	-0.163264	0.0868735	-0.0883177	0.356657	0.0569214	0.552915	-0.0452079	0.637537	0.185531	0.0512329
TPPP3	antiquewhite4	0.166975	0.0798426	0.453436	5.80382e-07	0.166975	0.0798426	0.453436	5.80382e-07	0.0118172	0.90203	0.245265	0.00947208	-0.247629	0.00878409
DBNDD1	antiquewhite4	0.167494	0.0788982	0.235204	0.0129572	0.167494	0.0788982	0.235204	0.0129572	-0.0017082	0.985804	0.369935	6.43903e-05	-0.248847	0.0084472
GDPD3	antiquewhite4	-0.103453	0.279916	-0.219387	0.0206961	-0.103453	0.279916	-0.219387	0.0206961	-0.148836	0.118989	-0.199692	0.0356164	0.0594588	0.535327
RAP1B	antiquewhite4	0.0163384	0.864854	0.248693	0.00848921	0.0163384	0.864854	0.248693	0.00848921	-0.285372	0.00239788	0.429941	2.4857e-06	0.257034	0.00646378
NMRAL1	antiquewhite4	0.392514	2.03623e-05	0.348796	0.000175617	0.392514	2.03623e-05	0.348796	0.000175617	-0.325203	0.000496552	0.409078	8.28129e-06	-0.188659	0.0473683
RPL23	antiquewhite4	0.167294	0.0792601	0.18688	0.0495355	0.167294	0.0792601	0.18688	0.0495355	-0.278026	0.00313167	0.543572	7.05633e-10	-0.364013	8.58984e-05
TP53	antiquewhite4	0.0898855	0.34815	0.261837	0.00550326	0.0898855	0.34815	0.261837	0.00550326	-0.222497	0.0189192	0.501427	2.07366e-08	-0.118987	0.213561
RPAP3	antiquewhite4	-0.129585	0.175248	0.122853	0.198947	-0.129585	0.175248	0.122853	0.198947	-0.22906	0.0155966	0.440077	1.34497e-06	-0.12181	0.202817
MYH3	antiquewhite4	-0.00922589	0.923439	0.254094	0.00712248	-0.00922589	0.923439	0.254094	0.00712248	-0.337889	0.000286893	0.457551	4.44787e-07	-0.167103	0.0796089
TUBD1	antiquewhite4	0.0470625	0.623785	-0.0196001	0.838212	0.0470625	0.623785	-0.0196001	0.838212	-0.271697	0.0039195	-0.0154965	0.871757	-0.0876591	0.360268
POLG2	antiquewhite4	0.20432	0.0314748	0.392392	2.04938e-05	0.20432	0.0314748	0.392392	2.04938e-05	-0.455688	5.0194e-07	0.794151	2.53373e-25	-0.0906193	0.344213
NAGLU	antiquewhite4	0.257398	0.0063861	0.281419	0.00277078	0.257398	0.0063861	0.281419	0.00277078	-0.433812	1.97066e-06	0.354873	0.000132557	0.0367669	0.70164
GNGT2	antiquewhite4	0.0663559	0.488967	0.545791	5.82865e-10	0.0663559	0.488967	0.545791	5.82865e-10	-0.0752213	0.432661	0.256741	0.00652678	-0.191778	0.0437594
LPAR6	antiquewhite4	0.251011	0.00787654	0.683055	1.47709e-16	0.251011	0.00787654	0.683055	1.47709e-16	-0.180059	0.058618	0.789914	6.7978e-25	-0.493729	3.66459e-08
GABARAP	antiquewhite4	0.0488001	0.611016	-0.172889	0.0695906	0.0488001	0.611016	-0.172889	0.0695906	0.163499	0.0864135	-0.614834	7.04776e-13	0.202996	0.0326155
[truncated: 5,751 more rows]

## Sheet: Supplementary Tab 4
Supplementary Tab 3 Prognostic signature screened by Lasso analysis
Genes	coff
CD14	-0.147594
CTSS	-0.275886
CXCL8	0.130758
THBS1	0.0449312
